# Supplementary material for: Combining CDKN1A gene expression and genome-wide SNPs in a twin cohort to gain insight into the heritability of individual radiosensitivity
Source: Funct Integr Genomics. 2019 Jan 31;19(4):575–85. doi: 10.1007/s10142-019-00658-3 (PMC6570669; doi:10.1007/s10142-019-00658-3)
Supplement: Supplementary file 1 — (XLS 614 kb) [file 10142_2019_658_MOESM1_ESM.xls]

## Sheet: List_of_detected_SNPs
rs #	chromosome	location	gene entrez	Protein coding gene	transcription region	model	p-value unrelated	p-value integrated	p-value DZ IBG	p-value MZ IBG	Detection by standard approach
10052004	5	57370673	-	-	-	dominant	1.4021e-12	3.83471e-13	0.210901	0.0426337
2176298	5	160961636	-	-	-	dominant	1.4021e-12	4.2788e-13	0.0457723	0.0426337
12039701	1	28129298	-	-	-	recessive	1.5526e-09	5.86648e-10	0.0585961	0.0426337
8034003	15	70142017	-	-	-	dominant	1.5526e-09	1.79079e-08	0.0834887	0.0426337
2152134	1	70688734	-	-	-	recessive	3.09427e-08	3.09427e-08	0.0769984	0.0673795	YES
11986565	8	16311539	-	-	-	dominant	5.81761e-09	3.69719e-08	0.0951409	0.0426337
11763175	7	63005790	-	-	-	dominant	4.04742e-06	1.60729e-07	0.0585187	0.0426337
4462818	2	68981170	GKN1	YES	nearGene-5	dominant	2.16435e-07	2.29116e-07	0.107405	0.0426337
725741	9	13356343	-	-	-	dominant	0.00546397	2.91855e-07	0.0584316	0.0750412
516868	18	26703068	PCAT18	ncRNA	intron	dominant	0.258148	8.43761e-07	0.0830285	0.0426337
1472560	8	95525616	C8orf37-AS1	ncRNA	intron	recessive	0.14506	1.05569e-06	0.0255469	0.0426337
8083994	18	26681957	-	-	-	recessive	0.329331	1.05922e-06	0.0830285	0.0426337
12532441	7	62899980	-	-	-	recessive	1.08085e-05	1.13608e-06	0.0350035	0.0489234
9920483	15	26434440	-	-	-	dominant	0.000180991	1.41887e-06	0.131223	0.0426337
11594672	10	118688723	CACUL1	YES	intron	recessive	0.00817861	1.56174e-06	0.0346289	0.0426337
3793126	6	32403842	BTNL2	YES	intron	recessive	4.84992e-06	2.2769e-06	0.168657	0.0714382
4918046	10	103755654	SH3PXD2A	YES	intron	dominant	0.0274958	2.39671e-06	0.154565	0.0426337
4896896	6	146922283	STXBP5-AS1	ncRNA	intron	dominant	1.39279e-05	2.76167e-06	0.266041	0.0426337
4951172	1	205168450	DSTYK	YES	intron	recessive	7.46972e-07	3.22305e-06	0.146677	0.0426337
2220857	4	69487019	UGT2B4	YES	intron	recessive	1.02872e-06	3.5318e-06	0.0200669	0.0426337
2076523	6	32403058	BTNL2	YES	missense	recessive	4.84992e-06	3.5695e-06	0.11534	0.0673795
3806156	6	32405921	BTNL2	YES	intron	dominant	4.84992e-06	3.5695e-06	0.168657	0.0673469
7871940	9	78870614	-	-	-	recessive	2.20492e-06	3.62555e-06	0.125367	0.0426337
17709272	8	50566154	SNTG1	YES	intron	recessive	9.76242e-06	3.79404e-06	0.229596	0.0426337	YES
10857716	10	133442823	-	-	-	dominant	3.81448e-06	3.81448e-06	0.0909211	0.0426337
2970533	3	54852056	CACNA2D3	YES	intron	recessive	0.374623	4.33429e-06	0.0431956	0.0750693
34619076	2	152726111	ARL6IP6	YES	intron	recessive	3.05368e-05	4.38483e-06	0.110018	0.0426337
35754252	2	152725885	ARL6IP6	YES	intron	dominant	3.05368e-05	4.38483e-06	0.0876847	0.0426337
4646340	17	17590701	PEMT	YES	intron	recessive	5.33063e-06	5.33063e-06	0.0761549	0.0673795
7134671	12	19607826	LOC101928387	ncRNA	intron	dominant	1.68864e-06	5.49084e-06	0.113512	0.0426337
8000411	13	59144723	-	-	-	recessive	5.55208e-06	5.55208e-06	0.0713161	0.0426337	YES
4606122	9	71571394	-	-	-	dominant	2.77218e-06	5.89501e-06	0.203636	0.0682134
28721328	23	36848237	-	-	-	dominant	1.96928e-05	5.91776e-06	0.018045	0.0673795
1560834	2	173347944	-	-	-	dominant	0.000173804	6.07055e-06	0.146143	0.0426337
9635222	14	51297706	-	-	-	dominant	0.000136549	6.36051e-06	0.215945	0.0426337
17010917	2	75232749	-	-	-	dominant	3.14725e-06	6.41244e-06	0.0365201	0.0426337
17375263	11	11776127	-	-	-	recessive	4.07453e-06	6.52339e-06	0.08409	0.0426337
6974232	7	7643979	RPA3	YES	intron	recessive	0.155021	7.19523e-06	0.111704	0.040042
2041080	2	198388491	-	-	-	dominant	6.90286e-05	7.69648e-06	0.45908	0.0426337
11964985	6	168584876	SMOC2	YES	intron	recessive	9.1745e-07	8.36701e-06	0.130802	0.0523203
6708796	2	55826218	-	-	-	recessive	1.62447e-05	8.47387e-06	0.179962	0.0673795	YES
2077164	3	30290858	-	-	-	recessive	0.0146966	8.53053e-06	0.0700077	0.0673795
666649	11	82071863	MIR4300HG	ncRNA	intron	recessive	6.22137e-06	9.19614e-06	0.147714	0.0426337
12031844	1	71805617	NEGR1	YES	intron	recessive	0.00013663	9.32297e-06	0.316989	0.0426337
2059637	15	26432662	-	-	-	dominant	0.00351656	9.40591e-06	0.187687	0.0426337
672524	2	173620710	-	-	-	dominant	9.79498e-06	9.79498e-06	0.0189008	0.0426337	YES
3853436	1	8837963	-	-	-	dominant	1.03182e-05	1.03182e-05	0.102153	0.057546
300113	6	165940886	LINC00473	ncRNA	intron	dominant	3.16884e-06	1.0322e-05	0.202412	0.0673795
10510045	10	118676936	CACUL1	YES	intron	dominant	0.00923682	1.19736e-05	0.0612339	0.0426337
4980848	12	144256	IQSEC3	YES	intron	dominant	1.72271e-05	1.21187e-05	0.25526	0.0426337
28469184	24	1312643	CSF2RA	YES	intron	dominant	2.15898e-05	1.21343e-05	0.605394	0.0673795
7215670	17	51762646	CA10	YES	intron	dominant	1.39237e-05	1.2402e-05	0.286718	0.0426337
6463707	7	7627681	-	-	-	recessive	0.249871	1.24873e-05	0.183243	0.0673795
4719392	7	14148205	DGKB	YES	UTR5	recessive	0.0410757	1.25944e-05	0.0441648	0.0426337
1107300	10	103777591	SH3PXD2A	YES	intron	dominant	0.159105	1.29088e-05	0.154565	0.0426337
11970221	6	116313162	DSE	YES	intron	recessive	7.41347e-07	1.31664e-05	0.281939	0.0673795
9369362	6	42494317	-	-	-	dominant	1.06673e-05	1.33407e-05	0.145183	0.0426337
6503467	17	43690089	-	-	-	dominant	0.000152317	1.34564e-05	0.0349506	0.0426337
4360019	5	34527778	-	-	-	recessive	6.15565e-05	1.3961e-05	0.142643	0.0673795	YES
6859342	5	34525322	-	-	-	recessive	6.15565e-05	1.3961e-05	0.142643	0.0426337	YES
1911830	8	50658612	SNTG1	YES	synonymous	recessive	1.27859e-05	1.3978e-05	0.153823	0.0426337	YES
2895144	12	131452668	-	-	-	dominant	5.01161e-05	1.45314e-05	0.224452	0.0426337
3968368	1	157381691	-	-	-	recessive	1.69847e-07	1.53569e-05	0.219016	0.0426337
12866098	13	72545479	-	-	-	dominant	1.30552e-05	1.55051e-05	0.206526	0.0426337
749932	3	41337130	ULK4	YES	intron	dominant	0.000188696	1.55987e-05	0.209221	0.0426337
7171712	15	94994207	-	-	-	dominant	1.57053e-05	1.57053e-05	0.100271	0.0426337	YES
1521177	1	151809654	RORC	YES	intron	recessive	2.05558e-05	1.62798e-05	0.205504	0.0426337
11718282	3	41295847	ULK4	YES	intron	recessive	0.000497433	1.68642e-05	0.129553	0.0426337
1859930	17	72338420	-	-	-	dominant	5.14573e-05	1.75343e-05	0.1911	0.0393477
2046496	3	114116084	-	-	-	dominant	0.228679	1.78411e-05	0.0418365	0.040042
10272038	7	22551080	-	-	-	dominant	3.32184e-05	1.81206e-05	0.10832	0.0426337
4291752	12	131454231	-	-	-	dominant	6.47319e-05	1.85408e-05	0.224452	0.0426337
7663962	4	164938911	-	-	-	dominant	1.87035e-05	1.87035e-05	0.0748917	0.0426337
6483712	11	20606065	SLC6A5	YES	intron	dominant	0.00277216	1.87593e-05	0.0877682	0.0426337
7097540	10	113344773	-	-	-	recessive	0.188154	1.89085e-05	0.150256	0.0523203
12895893	14	26239423	-	-	-	dominant	0.000137985	1.91166e-05	0.428306	0.0426337
842814	1	192942842	LINC01032	ncRNA	intron	recessive	3.00245e-05	1.91207e-05	0.0531159	0.0426337	YES
30887	5	149861204	PDE6A	YES	intron	recessive	2.63736e-05	1.99064e-05	0.0860175	0.0423747
7745080	6	116496290	TRAPPC3L	YES	nearGene-5	recessive	2.02762e-05	2.02762e-05	0.124907	0.0426337	YES
7871547	9	28280656	LINGO2	YES	intron	recessive	0.000127319	2.03184e-05	0.109598	0.0426337
308596	13	62095736	-	-	-	recessive	0.00286426	2.05631e-05	0.224238	0.0426337
251464	5	149816671	PPARGC1B	YES	intron	dominant	5.96161e-05	2.08678e-05	0.230026	0.0673795
17129300	14	93893478	-	-	-	recessive	7.10963e-06	2.09364e-05	0.0273338	0.0426337
12213105	6	55699941	-	-	-	dominant	2.1227e-05	2.1227e-05	0.143743	0.0673795	YES
10031426	4	180813416	-	-	-	recessive	0.0185145	2.12331e-05	0.0708267	0.0426337
9318395	13	19022075	-	-	-	recessive	0.000123917	2.12936e-05	0.0567127	0.0673795
6549833	3	76109510	ROBO2	YES	intron	dominant	0.000260124	2.13972e-05	0.066459	0.0426337
7357565	8	133805255	-	-	-	recessive	0.108978	2.20613e-05	0.0179471	0.0629306
6786286	3	41336168	ULK4	YES	intron	dominant	0.000651245	2.22736e-05	0.129553	0.0715174
10190384	2	215586246	-	-	-	dominant	0.00169975	2.26845e-05	0.039119	0.0426337
2496283	6	1271481	-	-	-	recessive	1.12459e-05	2.29922e-05	0.379654	0.128955
300160	2	17800322	-	-	-	dominant	1.51349e-05	2.31911e-05	0.682359	0.0426337
6819999	4	110186430	ELOVL6	YES	intron	recessive	0.000154305	2.4398e-05	0.194425	0.0426337
594401	6	124543015	NKAIN2	YES	intron	dominant	1.65205e-05	2.50585e-05	0.337824	0.0426337
12191625	6	1270438	-	-	-	dominant	1.74402e-05	2.633e-05	0.379654	0.0426337
6918367	6	61069767	-	-	-	recessive	0.0471271	2.70204e-05	0.126171	0.0673795
9378089	6	61170701	-	-	-	recessive	0.0471271	2.70204e-05	0.120544	0.0673795
28754963	8	5228295	-	-	-	recessive	6.02773e-06	2.70612e-05	0.285262	0.0673795
7048751	9	102569798	-	-	-	recessive	0.000182407	2.76666e-05	0.155954	0.0426337
4796444	17	6232483	-	-	-	recessive	2.55434e-05	2.79765e-05	0.0987868	0.0426337	YES
12700867	7	28328330	CREB5	YES	intron	recessive	0.00562676	2.80754e-05	0.0773933	0.0714382
12900194	15	34824114	-	-	-	dominant	3.58465e-06	3.02204e-05	0.159228	0.0715174
921202	11	131455303	NTM	YES	intron	dominant	0.00282496	3.05304e-05	0.132326	0.0673795
1818372	4	137816650	-	-	-	recessive	0.0056018	3.11158e-05	0.0663541	0.0523203
34862392	6	57377809	PRIM2	YES	intron	recessive	0.144447	3.24621e-05	0.120544	0.0426337
9382730	6	57403552	PRIM2	YES	intron	recessive	0.144447	3.24621e-05	0.120544	0.0674424
1259475	3	120515372	-	-	-	recessive	0.175958	3.27179e-05	0.0693754	0.0426337
17643100	13	32978544	-	-	-	dominant	2.84169e-05	3.28448e-05	0.111728	0.0426337
3117039	6	33118074	-	-	-	recessive	0.0271755	3.33796e-05	0.212669	0.0673795
4720749	7	7650736	RPA3	YES	intron	recessive	0.155021	3.33816e-05	0.137905	0.0673795
1951346	14	43731972	-	-	-	dominant	3.36863e-05	3.36863e-05	0.0891441	0.0426337	YES
32587	5	149821040	PPARGC1B	YES	intron	recessive	5.96161e-05	3.36905e-05	0.171803	0.0673795
910027	1	210381643	HHAT	YES	intron	dominant	2.45904e-05	3.45314e-05	0.0404869	0.0673795
7845021	8	5271425	-	-	-	dominant	9.41212e-05	3.46414e-05	0.291015	0.0423747
951149	4	41022934	APBB2	YES	intron	recessive	3.8553e-05	3.76248e-05	0.0982946	0.0426337
9836255	3	185903732	-	-	-	recessive	0.147023	3.7716e-05	0.123685	0.0426337
13229173	7	62643988	-	-	-	dominant	0.000182969	3.83394e-05	0.051529	0.0835709
7789060	7	135057861	AGBL3	YES	intron	dominant	5.40609e-05	3.90993e-05	0.0742521	0.0426337
2022962	8	107181102	-	-	-	dominant	7.32498e-05	4.00014e-05	0.185024	0.0367319
3016383	11	132706369	OPCML	YES	intron	dominant	0.000101745	4.00511e-05	0.150206	0.0426337
9789537	2	176272761	MTX2	YES	intron	recessive	7.99519e-05	4.01905e-05	0.33653	0.0426337
4144089	7	113428041	-	-	-	dominant	2.11032e-05	4.03514e-05	0.227763	0.0426337
504113	10	113388141	-	-	-	recessive	0.417004	4.15591e-05	0.124147	0.0426337
1322689	13	101820018	FGF14	YES	intron	recessive	0.0134727	4.1589e-05	0.0590426	0.0673795
1035441	19	36862889	ZNF345	YES	intron	dominant	5.57016e-05	4.20155e-05	0.377604	0.0426337
2894673	7	113419590	-	-	-	recessive	2.17043e-05	4.20303e-05	0.178809	0.0426337
6826644	4	162124454	FSTL5	YES	intron	dominant	0.00026872	4.27268e-05	0.264244	0.0426337	YES
746810	6	96042213	FUT9	YES	intron	recessive	0.201692	4.30046e-05	0.0523476	0.0426337
6773303	3	60363245	FHIT	YES	intron	recessive	2.83811e-05	4.35352e-05	0.151234	0.0426337
1892658	21	33042294	-	-	-	recessive	0.0141991	4.4324e-05	0.157864	0.0757297
4395504	4	7515298	SORCS2	YES	intron	recessive	4.24246e-05	4.51369e-05	0.0334586	0.0673795
9876460	3	4682121	ITPR1	YES	intron	recessive	8.77942e-05	4.52904e-05	0.0919796	0.0426337
1465543	12	115583117	-	-	-	dominant	4.5385e-05	4.5385e-05	0.0805818	0.0426337	YES
13145689	4	110187864	ELOVL6	YES	intron	dominant	0.00125409	4.55112e-05	0.195559	0.0426337
4722785	7	28350522	CREB5	YES	intron	recessive	8.55951e-05	4.55581e-05	0.0239499	0.0673795
7258943	19	17658357	UNC13A	YES	intron	dominant	0.00175383	4.64771e-05	0.209618	0.0426337
7704323	5	172407658	SH3PXD2B	YES	intron	dominant	8.18186e-05	4.78838e-05	0.0557746	0.0426337
6536881	4	164945499	-	-	-	recessive	0.000140491	4.83905e-05	0.14866	0.0673795
7000337	8	14345817	SGCZ	YES	intron	dominant	3.53314e-05	4.89357e-05	0.162681	0.0426337
1943410	18	38640733	-	-	-	dominant	0.0074384	4.89678e-05	0.0779187	0.032738
12065546	1	230159498	GALNT2	YES	intron	dominant	0.000221157	4.91438e-05	0.11316	0.0426337
12444717	16	26723913	-	-	-	genotype	2.91317e-05	4.95647e-05	0.231957	0.0389626
6904422	6	144378595	UTRN	YES	intron	dominant	0.00136762	4.99985e-05	0.0693168	0.0426337
992223	7	40887307	-	-	-	recessive	3.23613e-05	5.04309e-05	0.188539	0.0426337	YES
4784915	16	58279902	PRSS54	YES	nearGene-5	dominant	6.39352e-05	5.32195e-05	0.180106	0.0426337
7190823	16	89799635	FANCA	YES	missense	dominant	0.0754295	5.36847e-05	0.119718	0.0426337
10023425	4	61922756	ADGRL3	YES	intron	recessive	0.0352319	5.48756e-05	0.128872	0.0673795
9835579	3	193806195	-	-	-	recessive	0.143624	5.48919e-05	0.0641064	0.0426337
12695126	3	95007447	-	-	-	recessive	6.44613e-05	5.56071e-05	0.0579667	0.0426337
6872379	5	53551948	-	-	-	recessive	0.000123803	5.59757e-05	0.0748494	0.0523203
11949203	5	180519059	CNOT6	YES	intron	recessive	0.00260073	5.61058e-05	0.132469	0.0673795
7943922	11	21416146	NELL1	YES	intron	dominant	0.00476306	5.61675e-05	0.426075	0.0426337
4962548	10	126310855	ADAM12	YES	intron	dominant	9.15408e-07	5.62792e-05	0.135091	0.109869
1355368	4	61914104	ADGRL3	YES	intron	recessive	0.0372191	5.67871e-05	0.128872	0.0673795
7592952	2	13549928	-	-	-	dominant	0.0256545	5.68815e-05	0.0485001	0.0673795
2607662	8	102256555	UBR5	YES	intron	recessive	0.00010341	5.68867e-05	0.0742368	0.0426337
12902684	15	46325648	-	-	-	recessive	0.000927569	5.73818e-05	0.0646054	0.0426337
10511579	9	13362975	-	-	-	dominant	0.0152603	5.77014e-05	0.0615302	0.0673795
7709909	5	80705351	MSH3	YES	intron	recessive	0.000286709	5.77626e-05	0.12034	0.0426337
10005198	4	109338225	-	-	-	recessive	0.000144408	5.78118e-05	0.308804	0.0715174
12876644	13	34151840	-	-	-	genotype	0.000884265	5.78179e-05	0.57044	0.0426337
6659069	1	205212903	DSTYK	YES	nearGene-3	dominant	1.8393e-05	5.83941e-05	0.0988919	0.0426337
2226859	18	73376963	-	-	-	dominant	7.12528e-05	5.94313e-05	0.0729286	0.0426337
8050061	16	80231939	LOC102724084	ncRNA	intron	dominant	0.000968674	5.9567e-05	0.0681037	0.0393477
1438202	8	4429914	CSMD1	YES	intron	genotype	2.96325e-05	5.97243e-05	0.113055	0.0426337
669537	5	135257852	C5orf66	YES	intron	dominant	6.09306e-05	6.09306e-05	0.155332	0.0426337	YES
10517248	4	52185418	-	-	-	dominant	0.000165057	6.11899e-05	0.500053	0.0673795
1542714	11	26005993	-	-	-	dominant	0.00040558	6.12518e-05	0.238509	0.0426337
17110351	14	80139214	-	-	-	dominant	2.11811e-05	6.30158e-05	0.0739194	0.0426337
10006329	4	131020178	-	-	-	dominant	0.000201008	6.30986e-05	0.0765392	0.0426337
11979373	7	14167488	DGKB	YES	intron	recessive	0.0278515	6.3461e-05	0.0291453	0.0426337
12205787	6	16799373	-	-	-	recessive	0.000121552	6.45843e-05	0.295484	0.0673795
321663	18	8636002	RAB12	YES	intron	dominant	0.000193721	6.57362e-05	0.277892	0.0423747
12606804	18	15055093	-	-	-	dominant	0.000222295	6.57745e-05	0.34724	0.0426337
1544954	16	62832953	-	-	-	recessive	0.000258912	6.61644e-05	0.125649	0.0426337
7801303	7	40878471	-	-	-	dominant	0.00108306	6.64732e-05	0.0758471	0.0426337
10492964	1	8569321	RERE	YES	intron	dominant	5.60743e-05	6.69591e-05	0.102916	0.0673795
12703419	7	142081498	MGAM	YES	intron	dominant	0.000109142	6.7101e-05	0.0403657	0.0426337
4331087	11	4721696	-	-	-	dominant	0.000160924	6.76009e-05	0.0570474	0.0426337
4964840	12	129199393	TMEM132D	YES	intron	dominant	7.42064e-05	6.84288e-05	0.0494924	0.039224
7211549	17	6233357	-	-	-	recessive	6.43404e-05	7.00404e-05	0.0987868	0.0426337	YES
4558622	2	54437159	LOC102724072	ncRNA	intron	genotype	8.41596e-06	7.02423e-05	0.106266	0.0426337
6009193	22	49226857	-	-	-	genotype	0.000245665	7.11656e-05	0.032649	0.0539096
1136966	11	9020784	SCUBE2	YES	UTR5	recessive	0.000270416	7.14218e-05	0.123382	0.0426337
7241635	18	35734460	-	-	-	recessive	0.000186024	7.19113e-05	0.426511	0.0682134
1484275	5	155425841	-	-	-	recessive	7.20284e-05	7.20284e-05	0.446046	0.0594679	YES
611011	11	124785484	MSANTD2	YES	intron	recessive	0.00175179	7.23746e-05	0.398168	0.0673795
4529488	8	4701028	CSMD1	YES	intron	genotype	8.21149e-05	7.25062e-05	0.332695	0.0426337
4499682	4	173007315	GALNTL6	YES	intron	recessive	0.0172515	7.25191e-05	0.0108808	0.0426337
2274971	1	8871090	ENO1	YES	UTR5	recessive	8.28054e-05	7.2695e-05	0.118734	0.0673795
6466205	7	107899960	DLD	YES	intron	recessive	7.27813e-05	7.27813e-05	0.0777883	0.032738	YES
2051372	21	19338202	-	-	-	recessive	0.000246537	7.32206e-05	0.667049	0.0426337
16840310	1	240530863	GREM2	YES	intron	dominant	0.130608	7.33207e-05	0.261532	0.143569
13219162	6	15015956	-	-	-	recessive	0.0157779	7.37352e-05	0.169453	0.0426337
11721656	4	165460556	CPE	YES	intron	recessive	9.06832e-05	7.39729e-05	0.676569	0.0426337
2206985	6	84399970	-	-	-	dominant	8.8129e-05	7.50379e-05	0.0819171	0.0426337
9603395	13	31628196	-	-	-	dominant	6.44613e-05	7.52677e-05	0.0849765	0.0673795
12591369	15	93673368	-	-	-	recessive	0.00144967	7.60575e-05	0.243638	0.0673795
28585579	4	109382211	-	-	-	dominant	0.000190029	7.61158e-05	0.260207	0.0426337
202558	20	1781391	LOC100289473	ncRNA	nearGene-3	recessive	0.000177153	7.64952e-05	0.072456	0.0426337	YES
3007083	14	51091822	TRIM9	YES	intron	dominant	0.000449657	7.68256e-05	0.253042	0.0426337
506398	6	23602320	-	-	-	dominant	6.28538e-06	7.74803e-05	0.119924	0.0673795
34245615	8	26012195	EBF2	YES	intron	dominant	2.32667e-05	7.76392e-05	0.319019	0.0426337
28834434	8	19917379	-	-	-	recessive	0.000662399	7.77291e-05	0.423051	0.0426337
13378956	13	38713352	FREM2	YES	intron	dominant	8.19656e-05	7.80914e-05	0.31574	0.0426337
4378061	9	10940127	-	-	-	recessive	0.0267632	7.83986e-05	0.11895	0.0426337
12111179	6	99181936	-	-	-	recessive	0.000227407	7.86639e-05	0.134605	0.0426337
4492324	7	49594206	-	-	-	recessive	0.000239552	7.94981e-05	0.0284314	0.0426337
34899952	6	55680994	-	-	-	recessive	1.35838e-06	7.96089e-05	0.48401	0.0235698
7436139	4	118053665	NDST3	YES	intron	dominant	0.000242336	8.00776e-05	0.275363	0.0426337
11918217	3	186472897	LOC253573	ncRNA	intron	recessive	8.83127e-05	8.17773e-05	0.123447	0.0426337	YES
2468752	15	33143165	FMN1	YES	intron	dominant	0.000190376	8.17887e-05	0.0712813	0.0426337
3769997	2	177472521	AGPS	YES	intron	recessive	0.000393941	8.22584e-05	0.547749	0.0426337
2713575	3	128575512	-	-	-	recessive	0.00132214	8.22748e-05	0.0390089	0.0426337
35979728	3	35115663	LOC101928135	ncRNA	intron	dominant	6.09591e-06	8.25935e-05	0.399182	0.0673795
1012995	7	86028483	-	-	-	dominant	0.00109651	8.26688e-05	0.0507088	0.0426337
8133458	21	39763209	IGSF5	YES	intron	recessive	0.478493	8.45785e-05	0.125393	0.0426337
2897681	8	4701795	CSMD1	YES	intron	dominant	0.000202848	8.49106e-05	0.134216	0.039224
5970194	23	152072143	-	-	-	recessive	8.39598e-06	8.50061e-05	0.073597	0.0426337
9830536	3	6019278	-	-	-	dominant	1.77679e-05	8.53751e-05	0.205999	0.0426337
17103091	10	122128379	TACC2	YES	intron	recessive	8.60937e-05	8.60937e-05	0.185785	0.039224	YES
8088865	18	77897474	-	-	-	recessive	6.72882e-05	8.65324e-05	0.217232	0.0426337
6545800	2	24896016	ADCY3	YES	intron	dominant	0.0016294	8.66292e-05	0.186203	0.032738
6762240	3	59463138	-	-	-	recessive	0.00020066	8.74088e-05	0.044845	0.0673795
6670051	1	157410513	-	-	-	recessive	1.73159e-06	8.75796e-05	0.219016	0.0426337
7998060	13	37082167	-	-	-	genotype	2.97972e-05	8.9133e-05	0.664842	0.0673795
6874731	5	80968046	RASGRF2	YES	intron	dominant	1.39949e-05	8.93237e-05	0.207501	0.0426337
6767529	3	41328867	ULK4	YES	intron	recessive	0.000437186	8.99906e-05	0.246082	0.0426337
3799339	6	163305394	PACRG	YES	intron	recessive	6.80578e-05	9.00431e-05	0.181579	0.0426337
664817	1	194125116	-	-	-	recessive	0.00628862	9.03886e-05	0.143792	0.0426337
13171921	5	180508192	CNOT6	YES	intron	recessive	0.00438775	9.23733e-05	0.132469	0.0673795
11072253	15	33139074	FMN1	YES	intron	dominant	0.000580793	9.34285e-05	0.0204304	0.0426337
4703777	5	79557505	-	-	-	dominant	0.000123541	9.41652e-05	0.20684	0.0426337
701057	12	127474771	-	-	-	recessive	0.000161866	9.4171e-05	0.852298	0.0426337
1231743	1	192854517	-	-	-	dominant	0.00056046	9.48155e-05	0.0739343	0.0426337
12210439	6	14646795	-	-	-	recessive	3.559e-05	9.49027e-05	0.756107	0.063459
13128128	4	52133989	-	-	-	recessive	0.000165057	9.49736e-05	0.500053	0.0673795
12155268	7	12278801	-	-	-	dominant	0.000379758	9.53647e-05	0.0662785	0.0426337
16971259	15	79698432	-	-	-	dominant	0.00725707	9.53777e-05	0.0769655	0.0426337
17765111	17	71041997	-	-	-	recessive	0.000896682	9.5415e-05	0.0920032	0.0673795
7767520	6	136963440	-	-	-	recessive	0.000156805	9.63024e-05	0.149096	0.0426337
12887387	14	89729839	-	-	-	recessive	0.000254193	9.75315e-05	0.292523	0.0673795
711105	12	77590672	NAV3	YES	intron	recessive	0.000633496	9.76759e-05	0.0370619	0.0426337
10894061	11	129581332	-	-	-	recessive	0.179163	9.7833e-05	0.267711	0.0426337
17325410	23	86301881	DACH2	YES	intron	recessive	0.000165242	9.79594e-05	0.330761	0.0426337
9876326	3	169526236	MECOM	YES	intron	dominant	9.80091e-05	9.80091e-05	0.136691	0.0426337
9325542	10	113217610	-	-	-	dominant	0.0279788	9.85594e-05	0.129117	0.0426337
16941867	16	86692428	-	-	-	recessive	0.00118999	9.8955e-05	0.278679	0.0426337
1957750	14	57038373	-	-	-	dominant	0.000658006	9.94171e-05	0.254541	0.0426337	YES
1389463	11	4707934	-	-	-	recessive	8.54991e-05	9.95575e-05	0.0524277	0.0426337
6673591	1	65582706	LEPR	YES	intron	recessive	0.00479846	0.000100165	0.0455275	0.0673795
7794210	7	7242805	C1GALT1	YES	intron	dominant	0.00254651	0.000100348	0.106949	0.0523203
6791154	3	169589335	MECOM	YES	intron	dominant	0.00010066	0.00010066	0.0666854	0.0750693	YES
7779022	7	3037210	CARD11	YES	intron	recessive	0.076018	0.000101352	0.136739	0.0426337
889591	16	58249237	CCDC113	YES	nearGene-3	recessive	5.41917e-05	0.000102778	0.0702791	0.0426337
1560667	5	166841139	-	-	-	genotype	8.634e-06	0.000102858	0.467359	0.14332
10182846	2	106020971	-	-	-	recessive	0.000337313	0.000105128	0.0671556	0.0426337
34465640	13	28424662	FLT1	YES	intron	dominant	0.0740454	0.000106164	0.299943	0.0426337
6826810	4	109374551	-	-	-	recessive	0.000190029	0.000106191	0.207666	0.0426337
7892086	23	143329064	-	-	-	recessive	0.123751	0.000106459	0.0946468	0.0673795
622002	3	174689699	NAALADL2	YES	intron	dominant	0.00010167	0.000106509	0.241395	0.0426337	YES
9520592	13	107818139	FAM155A	YES	intron	dominant	0.00134295	0.000106659	0.10773	0.0673795
750835	8	6123932	-	-	-	recessive	0.000165846	0.000106865	0.14794	0.0673795
11707157	3	83336496	-	-	-	dominant	0.00010728	0.00010728	0.136787	0.0426337	YES
2300050	7	108428542	NRCAM	YES	intron	recessive	0.000244226	0.000107364	0.19256	0.0673795
1918682	18	10777575	PIEZO2	YES	intron	dominant	0.000107447	0.000107447	0.0742633	0.0426337	YES
11068000	12	116354372	-	-	-	dominant	0.399505	0.000107967	0.0438922	0.0426337
11714925	3	164297592	-	-	-	recessive	0.000960759	0.000108335	0.0189161	0.0426337
4795344	17	39063108	PLXDC1	YES	intron	dominant	0.000108867	0.000108867	0.033167	0.0423747	YES
1983722	6	93450974	-	-	-	recessive	0.001405	0.000108898	0.132832	0.0474005
2001245	10	74905078	KAT6B	YES	intron	recessive	0.000109915	0.000109915	0.104527	0.0426337
539814	11	107596052	ELMOD1	YES	intron	dominant	0.00270148	0.000110119	0.0493846	0.0673795
6990554	8	5201531	-	-	-	recessive	4.67393e-05	0.000110658	0.151424	0.0639451
4130925	4	159956771	-	-	-	recessive	0.00218563	0.000111126	0.0345255	0.0426337
11135063	5	159541461	-	-	-	recessive	0.000116305	0.000111303	0.236011	0.0423747
634492	10	6493470	PRKCQ	YES	intron	recessive	0.0107874	0.000111854	0.0312216	0.0426337
456009	5	60500907	PART1	ncRNA	intron	dominant	0.000593594	0.00011198	0.176268	0.0426337
6934968	6	23594911	-	-	-	recessive	0.000332808	0.000112913	0.0792419	0.0426337
162410	3	21485274	ZNF385D	YES	intron	recessive	2.13494e-05	0.000113483	0.096038	0.0426337
9635412	15	27393984	GABRG3	YES	intron	recessive	3.73365e-05	0.000113524	0.440724	0.111519	YES
9425342	1	184692929	EDEM3	YES	UTR5	recessive	0.000118364	0.000113954	0.525709	0.158083
7237881	18	2634944	-	-	-	recessive	0.357807	0.000115204	0.0820461	0.0426337
1912040	3	80241507	-	-	-	recessive	0.0103796	0.000115536	0.0640716	0.0426337
10518029	4	67249687	-	-	-	recessive	0.0403628	0.000115705	0.0761595	0.0426337
2218427	4	161232901	-	-	-	recessive	0.00756936	0.000115809	0.0906359	0.109869
6056773	20	9636777	PAK7	YES	intron	dominant	0.00615252	0.000117209	0.0907652	0.0460664
1977435	9	28947248	LINGO2	YES	intron	recessive	0.000145366	0.00011865	0.131428	0.0426337
841236	5	151007439	-	-	-	dominant	6.9964e-05	0.000118715	0.0224174	0.0426337
1397081	5	84396515	-	-	-	dominant	0.000224221	0.000120064	0.148073	0.039224
12391891	23	143272264	-	-	-	dominant	0.291989	0.000120649	0.0946468	0.0673795
10514417	16	77458596	-	-	-	recessive	9.50594e-05	0.000122494	0.0322564	0.0426337
1472067	4	105003234	-	-	-	recessive	0.000248683	0.000123242	0.242678	0.0426337
17695522	9	27287222	EQTN	YES	intron	dominant	6.9533e-05	0.000124033	0.0900161	0.0426337
6661411	1	84193446	PRKACB	YES	intron	dominant	0.000237954	0.000124241	0.0789701	0.0426337
7919333	10	78987052	ZMIZ1-AS1	ncRNA	intron	recessive	0.0013106	0.000124332	0.199523	0.0673469
244982	5	155883575	-	-	-	recessive	9.47894e-05	0.000124818	0.0953402	0.0426337
4466060	4	130661166	-	-	-	dominant	0.00241452	0.000125203	0.0585998	0.0426337
1523140	4	31982809	-	-	-	recessive	0.000206482	0.000125815	0.202087	0.0426337
2242665	6	31871532	SLC44A4	YES	missense	dominant	0.000979546	0.00012608	0.133123	0.0426337
660594	6	31869473	SLC44A4	YES	intron	dominant	0.000979546	0.00012608	0.133123	0.0426337
854360	14	24791301	-	-	-	genotype	0.000845341	0.000126352	0.0156096	0.0673795
1983233	3	141330479	ZBTB38	YES	intron	dominant	0.000126401	0.000126401	0.0385976	0.0426337	YES
1942164	18	71007208	-	-	-	recessive	0.0376668	0.000127124	0.0506837	0.0426337
17460297	4	162109329	FSTL5	YES	intron	dominant	0.000978117	0.000128368	0.264244	0.0673795	YES
12148826	15	92876662	-	-	-	dominant	0.000741367	0.000129344	0.187621	0.0426337
17626544	6	18404219	RNF144B	YES	intron	recessive	0.0360165	0.000129378	0.311637	0.0426337
3930402	3	188173899	-	-	-	recessive	0.238936	0.000129753	0.0328054	0.0426337
940949	2	234590625	-	-	-	dominant	0.000373131	0.000130091	0.189903	0.0426337	YES
17457455	1	87474271	-	-	-	dominant	0.367828	0.000131268	0.116554	0.0426337
4652675	1	181703267	CACNA1E	YES	intron	dominant	0.00899245	0.000131334	0.491696	0.0426337
17710163	12	100071773	UHRF1BP1L	YES	intron	recessive	0.00043554	0.000131822	0.035328	0.0682134
7340134	2	227788233	-	-	-	dominant	0.000706682	0.000132445	0.162317	0.0426337
28693592	22	36431049	-	-	-	recessive	0.000233593	0.000133037	0.127695	0.0523203
1948720	4	130975985	-	-	-	recessive	0.000876753	0.000133531	0.0561356	0.0426337
1549263	5	82784466	-	-	-	recessive	0.00121787	0.000133883	0.373338	0.0426337
10224294	7	145220724	-	-	-	dominant	0.000257644	0.000134249	0.0446491	0.0426337
12990814	2	152905481	-	-	-	dominant	0.00112353	0.000134384	0.101991	0.0423747
4285401	7	153181248	-	-	-	dominant	0.000492218	0.000134614	0.196413	0.0673795
11062040	12	1982091	DCP1B	YES	intron	genotype	0.00156447	0.000134697	0.99822	0.0426337
4757024	11	20016590	NAV2	YES	intron	recessive	0.000542128	0.00013486	0.0565736	0.0673795
6566777	18	74023236	-	-	-	recessive	0.00276136	0.000135293	0.417956	0.0715174
5963786	23	37615880	LANCL3	YES	intron	recessive	8.94287e-05	0.00013715	0.4632	0.0426337
7860627	9	6473630	UHRF2	YES	intron	dominant	5.54856e-05	0.000137522	0.0807689	0.0426337
13119457	4	149519319	LOC285423	YES	intron	recessive	0.00495554	0.000137926	0.0307733	0.0426337
11625070	14	101213659	-	-	-	dominant	0.000259331	0.000138022	0.115634	0.0912778
512546	3	196992022	MELTF	YES	intron	recessive	0.00834531	0.000138415	0.128314	0.0426337
6948732	7	38579748	AMPH	YES	intron	genotype	0.000403357	0.000138619	0.300487	0.0426337
5925269	23	150550401	-	-	-	recessive	0.0254207	0.000138961	0.0369243	0.0451874
925698	11	3636195	TRPC2	ncRNA	ncRNA	recessive	0.00340369	0.000140227	0.107281	0.0673795
1355151	4	137816719	-	-	-	dominant	0.00835384	0.000140546	0.0421283	0.0426337
755189	10	101330141	-	-	-	dominant	3.92105e-05	0.000140575	0.0413487	0.0423747
481818	1	234290560	SLC35F3	YES	intron	recessive	0.0307165	0.000141285	0.197883	0.0523203
595739	11	88281071	-	-	-	dominant	0.139566	0.000141533	0.0134767	0.0426337
3808528	8	23301262	LOXL2	YES	intron	dominant	0.000306173	0.000141656	0.0282809	0.0426337
1930550	9	78103090	-	-	-	recessive	0.000627572	0.000142369	0.247981	0.0426337
11062038	12	1980064	DCP1B	YES	intron	dominant	0.000284111	0.000143167	0.233136	0.0426337
12909101	15	79378070	TMED3	YES	intron	recessive	0.111806	0.000143251	0.0714909	0.0426337
10092130	8	102569088	-	-	-	dominant	0.00010848	0.000143849	0.016724	0.0426337
17558560	17	40780407	KRT27	YES	missense	recessive	0.000843445	0.00014489	0.318269	0.0426337	YES
12833449	12	39046499	-	-	-	dominant	3.78774e-05	0.00014497	0.0441965	0.040042
2388174	12	38995435	-	-	-	recessive	3.78774e-05	0.00014497	0.0441965	0.0426337
34639877	12	38981938	-	-	-	dominant	3.78774e-05	0.00014497	0.0441965	0.0426337
535495	7	9704175	-	-	-	recessive	0.000253027	0.000145951	0.0206361	0.0426337
11105308	12	89513233	POC1B	YES	intron	dominant	0.000516122	0.000145981	0.0404355	0.0426337
12303240	12	89438646	POC1B	YES	intron	dominant	0.000516122	0.000145981	0.0404355	0.0426337
12809854	12	39069756	-	-	-	recessive	3.29337e-05	0.000148052	0.0235492	0.039224
9648034	7	31493327	-	-	-	recessive	0.000149244	0.000149244	0.17476	0.0426337	YES
12639850	4	121323442	-	-	-	recessive	0.0568847	0.000149968	0.103063	0.0426337
1945436	11	21407589	NELL1	YES	intron	dominant	0.00293554	0.000150237	0.0994024	0.0426337
2416987	12	12051811	BCL2L14	YES	intron	dominant	0.00610112	0.000150752	0.108426	0.0673795
13290870	9	314516	DOCK8	YES	intron	recessive	0.000126111	0.000150778	0.0507697	0.0426337
7228559	18	15079295	-	-	-	recessive	0.000555589	0.000151012	0.576305	0.0426337
1010018	23	13540199	-	-	-	dominant	0.0328182	0.00015122	0.0488507	0.032738
1941384	18	28154972	CDH2	YES	intron	recessive	0.216363	0.000151524	0.122352	0.0426337
12153326	5	175098363	-	-	-	dominant	0.098039	0.000152744	0.111546	0.0423747
6937081	6	161871895	PARK2	YES	intron	recessive	0.108654	0.000153284	0.0319324	0.0426337
10491369	5	54961707	-	-	-	dominant	0.00228343	0.000153306	0.0613455	0.0426337
1420846	8	5278271	-	-	-	dominant	0.00146595	0.000153411	0.247472	0.0426337
13016074	2	37905085	-	-	-	dominant	0.00010728	0.000153427	0.204817	0.0426337
11768116	7	78715891	MAGI2	YES	intron	recessive	0.00230738	0.000153467	0.130472	0.0426337
6835973	4	185758079	SORBS2	YES	intron	dominant	0.000362484	0.000153758	0.0323693	0.0426337
10484812	6	161707062	PARK2	YES	intron	recessive	0.00341365	0.0001538	0.0279958	0.104956
2741694	8	6919529	-	-	-	recessive	0.000168217	0.000154051	0.228442	0.0426337
13191298	6	69300333	ADGRB3	YES	intron	dominant	0.000155496	0.000155496	0.225382	0.0426337	YES
3132557	6	31138632	PSORS1C1	YES	intron	dominant	7.53549e-05	0.000156026	0.141647	0.0426337	YES
12645951	4	48379048	SLAIN2	YES	intron	dominant	0.0128964	0.000156207	0.0401687	0.0426337
1347032	2	136997282	THSD7B	YES	intron	genotype	0.000332094	0.000157392	0.10155	0.0426337
561390	2	136988679	THSD7B	YES	intron	genotype	0.000332094	0.000157392	0.10155	0.0426337
35044906	5	64060439	-	-	-	recessive	0.000145246	0.000157678	0.314952	0.0817829
961522	2	58045367	VRK2	YES	intron	genotype	5.45338e-05	0.000157708	0.152214	0.0426337
2175939	15	22140968	-	-	-	dominant	0.0253446	0.000158318	0.185718	0.0426337
13129367	4	117584461	LINC01378	ncRNA	intron	recessive	0.00203259	0.000158424	0.225531	0.0426337
34189992	5	102703844	-	-	-	dominant	8.11604e-05	0.000159288	0.0564143	0.0426337
11795672	23	88010921	-	-	-	dominant	0.000287785	0.000159678	0.119403	0.0426337	YES
13234354	7	127132057	GRM8	YES	intron	recessive	0.0010263	0.000159852	0.472415	0.0673795
9863717	3	164271287	-	-	-	dominant	0.00124033	0.000160735	0.0189161	0.0673795
8181486	11	93282599	-	-	-	recessive	0.00158016	0.000160787	0.162837	0.0426337
3757527	7	7641945	RPA3	YES	intron	recessive	0.0840053	0.000161455	0.0889205	0.0426337
9556582	13	96388277	HS6ST3	YES	intron	genotype	0.000272898	0.000162221	0.062025	0.0426337
4073088	16	80003028	-	-	-	recessive	0.000330976	0.000162439	0.104645	0.0426337
6564723	16	80003512	-	-	-	dominant	0.000330976	0.000162439	0.104645	0.0426337
4634949	1	55821416	-	-	-	genotype	0.000108732	0.00016298	0.021644	0.0426337
11634348	15	26131567	LINC00929	ncRNA	intron	recessive	0.000175275	0.000163312	0.0469877	0.0426337
2834072	21	33038156	-	-	-	dominant	0.0120113	0.000163403	0.0546983	0.0426337
11918262	3	4988091	-	-	-	recessive	0.00128783	0.000163972	0.218924	0.0393477
34773166	2	197320789	-	-	-	dominant	0.00225551	0.000164497	0.194682	0.0673795
4850429	2	197313685	-	-	-	recessive	0.00225551	0.000164497	0.202946	0.0426337
13035976	2	56190786	CCDC85A	YES	intron	dominant	0.00011739	0.000164709	0.086705	0.0426337
4650365	1	81305142	ADGRL2	YES	nearGene-3	recessive	0.00747393	0.000164989	0.0830064	0.0426337
1342219	23	98551462	-	-	-	dominant	0.000112571	0.000165549	0.225807	0.0426337
7020313	9	83732339	-	-	-	recessive	0.00137521	0.000166695	0.121028	0.0673795
17218700	16	53810667	FTO	YES	intron	recessive	0.000891031	0.000167426	0.0779934	0.0426337
28702486	7	154628623	DPP6	YES	intron	recessive	0.00797801	0.000167779	0.399709	0.0426337
908494	3	2738816	CNTN4	YES	intron	recessive	0.00160912	0.00016806	0.127276	0.0426337
2717429	12	70608762	PTPRB	YES	intron	recessive	0.00152567	0.000168463	0.0900161	0.046088
3741628	12	48654955	KANSL2	YES	missense	dominant	0.157462	0.000169382	0.069192	0.0426337
17081481	13	34561042	LINC00457	ncRNA	intron	dominant	0.00155956	0.000169496	0.0732216	0.0673795
10802250	1	245720759	-	-	-	recessive	0.0581424	0.000169937	0.0723665	0.0426337
2858010	16	239695	FAM234A	YES	intron	dominant	9.53807e-05	0.000170016	0.222934	0.0426337
17261519	20	11158632	-	-	-	dominant	0.432744	0.000170552	0.0669185	0.0426337
2655074	11	11179311	-	-	-	recessive	0.000815376	0.000170867	0.0687156	0.0426337
16849463	3	94734642	-	-	-	dominant	0.00401622	0.000171188	0.0705967	0.0426337
6787245	3	94693500	-	-	-	recessive	0.00401622	0.000171188	0.0705967	0.0426337
2194374	2	207311763	-	-	-	dominant	0.000187468	0.000171712	0.255527	0.0426337
9941782	21	28593449	LOC102724420	ncRNA	intron	dominant	0.0774065	0.000172185	0.13553	0.0426337
10890384	1	46183374	TSPAN1	YES	intron	recessive	0.00213811	0.000172465	0.00989542	0.0426337
6790908	3	3034717	CNTN4	YES	synonymous	recessive	0.0165317	0.000173144	0.02425	0.0426337
780807	10	16906178	CUBN	YES	intron	recessive	0.0191797	0.000173718	0.132661	0.0426337
1363767	16	26602305	-	-	-	genotype	0.000836725	0.000173888	0.145636	0.0426337
9993243	4	126350720	-	-	-	dominant	0.0002583	0.000173952	0.152278	0.0673795
32199	5	16037125	-	-	-	dominant	0.000388667	0.000174562	0.0579602	0.0426337
2760417	9	5701896	RIC1	YES	intron	dominant	0.000200093	0.000174949	0.0524487	0.0426337
895355	19	47627634	GLTSCR1	YES	intron	recessive	0.00517083	0.000176962	0.0427578	0.0673795
35383738	3	80226299	-	-	-	recessive	0.194222	0.000177204	0.101158	0.0426337
13072632	3	41220953	CTNNB1	YES	intron	genotype	0.000524223	0.00017757	0.435726	0.0426337
2953	3	41239897	CTNNB1	YES	UTR5	genotype	0.000524223	0.00017757	0.435726	0.0426337
6922632	6	24106865	-	-	-	recessive	0.000177894	0.000177894	0.0333552	0.0426337	YES
8015561	14	26246972	-	-	-	recessive	0.000128768	0.000178121	0.124396	0.0426337
2948553	15	29846962	TJP1	YES	intron	dominant	0.477234	0.000178422	0.038876	0.0426337
9390616	6	148856684	UST	YES	intron	recessive	0.000127305	0.000180054	0.102719	0.0393477
1880386	10	85852186	GRID1	YES	intron	recessive	0.000181239	0.000181239	0.049611	0.0673795	YES
853810	5	68449384	-	-	-	recessive	9.36989e-05	0.000181285	0.0492302	0.0867961
1831298	1	90034260	-	-	-	recessive	0.00018286	0.000181508	0.409536	0.0426337
292631	7	135234070	STRA8	YES	intron	recessive	0.000298242	0.000182445	0.105933	0.0673795
1495719	4	59107925	-	-	-	dominant	0.000182641	0.000182641	0.0769984	0.0426337	YES
28753924	4	59115424	-	-	-	recessive	0.000182641	0.000182641	0.047924	0.0426337
760855	6	144335517	UTRN	YES	intron	recessive	0.00925784	0.000183618	0.0754667	0.0426337
12254441	10	74858099	KAT6B	YES	intron	recessive	0.000178142	0.000183871	0.0589251	0.0673795
2613032	4	180808199	-	-	-	dominant	0.00970407	0.000184168	0.116729	0.0426337
2394250	6	29975879	HCG9	ncRNA	intron	dominant	4.47682e-05	0.000184214	0.224339	0.0426337
3105807	5	55096545	-	-	-	dominant	0.00564274	0.000184747	0.248225	0.0426337
4245423	11	86609951	ME3	YES	intron	recessive	0.0765234	0.00018655	0.0464124	0.0426337
11699223	20	9058272	-	-	-	recessive	0.0198056	0.0001866	0.0425942	0.0426337
10078088	5	81365877	ACOT12	YES	intron	recessive	0.000653562	0.000186851	0.0969633	0.0426337
6593011	7	50565099	DDC	YES	intron	recessive	0.00180032	0.000187636	0.152626	0.0426337
10198275	2	24907673	ADCY3	YES	intron	recessive	0.00131133	0.000187759	0.190627	0.0629306
4501611	8	118887587	-	-	-	recessive	0.394103	0.000187985	0.0934583	0.0426337
4958616	5	153159951	-	-	-	recessive	0.055638	0.000188869	0.0926665	0.0523203
2865258	2	56932327	-	-	-	dominant	0.34992	0.000189485	0.0612094	0.0426337
6041977	20	13271197	ISM1	YES	intron	recessive	0.00068243	0.000189605	0.305457	0.0426337
11976736	7	8105571	-	-	-	recessive	0.00136084	0.000190204	0.0213464	0.0426337
1338289	1	210346314	HHAT	YES	intron	recessive	0.000934566	0.000190776	0.153698	0.0673795	YES
11222201	11	130599830	-	-	-	dominant	0.00447339	0.000191268	0.384287	0.0426337
3123706	1	244390492	-	-	-	recessive	0.000252474	0.000191427	0.110941	0.0426337
17725600	4	145106282	ABCE1	YES	intron	recessive	0.000274804	0.000192911	0.268315	0.0426337
34134082	7	100624540	TFR2	YES	intron	dominant	0.00226792	0.000193864	0.0396764	0.0673795
4845237	1	190413665	BRINP3	YES	intron	dominant	0.000276313	0.000193871	0.0511823	0.0426337
35648825	3	28875584	-	-	-	recessive	0.075856	0.000193966	0.0512685	0.0426337
13186230	5	162724113	-	-	-	dominant	0.000314209	0.00019474	0.174375	0.0426337
11326416	9	82559505	-	-	-	recessive	0.000194985	0.000194985	0.0666854	0.0426337
7744950	6	144870639	-	-	-	dominant	0.152824	0.000195687	0.089908	0.0426337
7697884	4	5068930	STK32B	YES	intron	recessive	0.00200514	0.000196286	0.178354	0.108325
9550642	13	20375953	-	-	-	recessive	0.000142111	0.000196756	0.0595889	0.0673795
3888260	8	14154770	SGCZ	YES	intron	genotype	0.00206457	0.000197988	0.109221	0.0423747
6499643	16	53763606	FTO	YES	intron	dominant	0.000930057	0.00019824	0.0255107	0.0426337
17362588	2	178856319	CCDC141	YES	missense	recessive	6.33e-05	0.0001988	0.0341013	0.0426337
16887846	6	23630939	-	-	-	recessive	0.00143421	0.000199202	0.193947	0.040042
1351942	9	7610418	-	-	-	genotype	0.00363915	0.000199522	0.259645	0.0673795
2125076	10	107638939	-	-	-	recessive	5.41924e-05	0.000200407	0.169985	0.0426337
3891649	9	8853690	PTPRD	YES	intron	recessive	0.0745499	0.000201311	0.0974747	0.0426337
35168178	7	121838134	-	-	-	recessive	0.00102058	0.000201579	0.104618	0.0426337
28579204	15	71441819	THSD4	YES	intron	dominant	0.0317296	0.000202047	0.090345	0.0426337
17124197	14	51561512	FRMD6	YES	intron	recessive	7.08611e-05	0.000202532	0.0409487	0.0426337
13376168	1	221675628	-	-	-	dominant	0.00013753	0.000202707	0.297285	0.0426337
2655034	3	105976698	-	-	-	recessive	0.00530886	0.000202992	0.100195	0.040042
12338244	9	130971521	-	-	-	recessive	6.16716e-05	0.000203045	0.113458	0.040042
10476071	5	173358702	-	-	-	dominant	0.0129851	0.000204543	0.0698562	0.0426337
1809730	1	101392646	-	-	-	dominant	0.00814024	0.000205751	0.218332	0.0426337
2240293	7	96993408	DLX6-AS1	ncRNA	intron	dominant	0.000150248	0.000206101	0.144967	0.0426337
7678427	4	144512423	-	-	-	dominant	0.0266355	0.000206671	0.0471705	0.046088
4483699	13	20367982	-	-	-	dominant	0.000757313	0.000206847	0.0221644	0.0397093
9743334	13	84810958	-	-	-	recessive	8.84492e-05	0.000207238	0.142046	0.0426337	YES
5927659	23	30989984	-	-	-	recessive	0.000121587	0.000207328	0.244078	0.0426337
2147945	10	23089134	-	-	-	recessive	0.000808482	0.000207627	0.0898759	0.0230029
4389845	7	153542144	-	-	-	recessive	0.000807377	0.000207991	0.185159	0.0426337
2768997	6	6917026	-	-	-	dominant	0.424605	0.000208568	0.0736073	0.040042
11999912	9	116809176	ASTN2	YES	intron	dominant	0.000208932	0.000208932	0.0273503	0.0426337
659978	6	157740834	SNX9	YES	intron	recessive	0.0012023	0.000209618	0.0886908	0.0426337
9867712	3	20584834	-	-	-	recessive	0.000209766	0.000209766	0.0666854	0.0393477
12770749	10	117661211	-	-	-	dominant	0.00203082	0.00020991	0.0647587	0.0673795
8032658	15	97094242	-	-	-	dominant	0.00103827	0.000210104	0.0741515	0.0673795
2905425	19	19364908	-	-	-	recessive	0.000210691	0.000210691	0.0333451	0.0476887
17581175	8	6887963	-	-	-	dominant	0.00100733	0.000211068	0.154207	0.0426337
281446	5	68075775	-	-	-	genotype	0.000224676	0.000211201	0.0557781	0.0673795
12677669	8	5250394	-	-	-	recessive	0.000247092	0.000211282	0.123364	0.0426337
7298253	12	129185033	TMEM132D	YES	intron	recessive	0.000224637	0.000212422	0.358108	0.0426337
157926	7	130896370	LINC-PINT	ncRNA	intron	dominant	0.00202828	0.000212575	0.0607396	0.0426337
13392894	2	57897336	-	-	-	dominant	0.000135573	0.000213852	0.0538097	0.0426337
4734501	8	100997875	-	-	-	dominant	0.000366773	0.000214085	0.119578	0.0356273
529334	10	113390278	-	-	-	dominant	0.265432	0.000214221	0.106588	0.0426337
3004117	20	23506291	-	-	-	recessive	0.0503922	0.000215671	0.0285343	0.0682134
2632151	5	114058084	KCNN2	YES	intron	dominant	0.000216517	0.000216517	0.0943424	0.0426337
34491359	7	19820419	-	-	-	recessive	0.252856	0.000217689	0.069192	0.0426337
4915378	1	197192082	ZBTB41	YES	intron	recessive	0.00361543	0.000219881	0.0886063	0.0426337
13035866	2	79743193	-	-	-	recessive	0.000195181	0.000220168	0.556272	0.0426337
339038	7	128776533	OPN1SW	YES	nearGene-3	dominant	0.000774654	0.000220592	0.121166	0.0426337
11918349	3	20739510	-	-	-	recessive	0.000360218	0.000220643	0.0826884	0.0673795
6589085	11	109768123	-	-	-	dominant	0.000351326	0.000221382	0.0353047	0.0484935
9426470	1	4958258	-	-	-	recessive	0.000221654	0.000221654	0.153668	0.0426337	YES
2354937	4	48792386	-	-	-	recessive	0.00861548	0.000221883	0.0402822	0.0426337
7322971	13	49553583	RCBTB1	YES	intron	recessive	0.000222026	0.000222026	0.13215	0.0397093
12133902	1	88380569	-	-	-	genotype	0.000381738	0.000222096	0.0385778	0.046088
7002766	8	16456135	-	-	-	dominant	0.000178783	0.000223157	0.175478	0.0476887
34964522	15	34752556	GJD2	YES	synonymous	recessive	0.00295717	0.000223791	0.243296	0.0426337
1584258	8	134238659	-	-	-	recessive	0.00113139	0.000223834	0.0652525	0.0426337
6695100	1	229249509	LOC102723935	ncRNA	intron	recessive	0.000436626	0.000224414	0.157279	0.0426337
11862201	16	87019651	-	-	-	dominant	0.000157992	0.000226181	0.0822393	0.0426337
9831503	3	68131272	FAM19A1	YES	intron	dominant	0.000639361	0.000226643	0.050788	0.0426337
972924	4	66533748	-	-	-	dominant	0.000556265	0.000227075	0.0457279	0.0426337
4399592	8	133812155	-	-	-	recessive	0.13519	0.000227514	0.0514121	0.0673795
2201913	3	367815	CHL1	YES	intron	dominant	0.00482008	0.000227751	0.293935	0.0673795
1511937	18	38415032	-	-	-	dominant	0.0132984	0.000228403	0.474215	0.0673795
4770386	13	23087137	-	-	-	dominant	0.0272505	0.000228841	0.56733	0.0426337
12148724	15	46143751	-	-	-	recessive	0.00165662	0.000229464	0.0979002	0.0426337
6500668	16	5206701	-	-	-	dominant	0.000229542	0.000229542	0.0769984	0.0426337	YES
35560189	14	70636772	LOC101928075	ncRNA	intron	dominant	0.000351364	0.000229967	0.0333561	0.0426337
1606799	2	123118676	-	-	-	recessive	0.000187147	0.000230124	0.115962	0.0426337
2419071	2	123080927	-	-	-	recessive	0.000187147	0.000230124	0.115962	0.0426337
9409365	9	102296471	-	-	-	dominant	0.000200886	0.000231146	0.0962316	0.0426337
6821473	4	89202516	-	-	-	recessive	0.0594142	0.000231573	0.100081	0.0426337
726260	19	57440667	ZNF749	YES	intron	recessive	0.0534996	0.00023182	0.0906514	0.0673795
2214488	7	86005340	-	-	-	recessive	0.0043145	0.000232746	0.0719717	0.0835709
12564198	1	191671761	-	-	-	recessive	3.8843e-05	0.000232786	0.0638599	0.0426337
7730227	5	124461018	-	-	-	dominant	0.000220587	0.000233337	0.027718	0.0673795
923882	1	33563470	CSMD2	YES	intron	recessive	0.278515	0.000233837	0.0879478	0.0673795
4852586	2	70420668	-	-	-	recessive	0.00285933	0.000234219	0.0998019	0.039224
11823687	11	84866255	DLG2	YES	intron	recessive	0.00139389	0.000234465	0.215665	0.0426337
7549003	1	198238483	NEK7	YES	intron	recessive	0.00723313	0.000234808	0.0434149	0.0426337
6038198	20	5542434	-	-	-	recessive	0.00356638	0.000235179	0.0537247	0.0426337
10082842	12	24147968	SOX5	YES	intron	recessive	0.000297965	0.000235997	0.208393	0.0426337
148210	1	114206402	-	-	-	recessive	0.108808	0.000236076	0.00782983	0.0393477
623213	5	19446199	-	-	-	dominant	0.000429056	0.000236213	0.0416127	0.0426337
2280221	2	45164771	-	-	-	recessive	0.000760908	0.000236665	0.0775025	0.128955
699774	1	119352598	-	-	-	recessive	0.000185156	0.00023763	0.0496665	0.0426337
11937863	4	24905288	CCDC149	YES	intron	dominant	0.278234	0.000238161	0.0252635	0.0673795
2429175	12	1935919	LINC00940	ncRNA	intron	recessive	0.0215431	0.000239023	0.142877	0.0426337
2973429	5	91201434	LOC107986432	ncRNA	intron	dominant	0.000626033	0.000239508	0.0209532	0.0426337
12940563	17	6203166	-	-	-	recessive	0.000198434	0.000240176	0.232192	0.0426337
6872196	5	163155258	-	-	-	dominant	0.00489627	0.000241661	0.0531554	0.0426337
7856131	9	13961463	LOC101929507	ncRNA	intron	dominant	0.0164371	0.000241788	0.136809	0.0426337
9787552	10	113394353	-	-	-	recessive	0.349093	0.000241934	0.0888002	0.0426337
2653604	11	8948536	TMEM9B	YES	intron	recessive	0.000242105	0.000242105	0.0754111	0.0673795	YES
5950578	23	116158885	-	-	-	dominant	0.00138997	0.000243489	0.327634	0.0426337
9514415	13	105720382	LINC00343	ncRNA	intron	dominant	0.000890039	0.000243752	0.106308	0.0426337
765456	10	98355208	-	-	-	dominant	0.000605264	0.000243869	0.165125	0.0426337
6013667	20	53350315	TSHZ2	YES	intron	dominant	0.00015295	0.000243975	0.123991	0.0426337
35637329	1	34627334	-	-	-	genotype	0.000859989	0.000244681	0.634688	0.0673795
1692597	19	22452127	-	-	-	recessive	0.00032379	0.000245082	0.272407	0.0426337
3780992	10	11270079	CELF2	YES	intron	recessive	0.000381666	0.000245166	0.18729	0.0427892
1900957	4	61126531	-	-	-	recessive	0.00354095	0.000246559	0.0501442	0.0673795
11944376	4	110577509	-	-	-	dominant	0.000151692	0.000247174	0.0298647	0.0673795
11742999	5	28703642	-	-	-	recessive	0.000903315	0.000247681	0.0569107	0.0673795
4352296	21	40414551	DSCAM	YES	intron	recessive	0.000613141	0.000247777	0.22046	0.0426337
3922837	1	55861666	-	-	-	genotype	0.000124411	0.000248013	0.0528793	0.0451874
1375281	12	78110738	NAV3	YES	intron	dominant	0.00174783	0.000249693	0.0176591	0.0397093
12467126	2	68665465	-	-	-	recessive	0.000626524	0.000249828	0.333241	0.0426337
9691859	7	53308798	-	-	-	recessive	0.202249	0.00025009	0.105139	0.0426337
2380447	8	68157939	PREX2	YES	intron	dominant	0.000401073	0.000250791	0.0607102	0.0426337
4405132	1	157400828	-	-	-	recessive	1.02452e-05	0.000251153	0.175743	0.0673795
994025	5	147773322	JAKMIP2	YES	intron	recessive	0.00157123	0.000251175	0.0461817	0.0426337
11923327	3	54118508	-	-	-	recessive	0.173848	0.000253029	0.0906514	0.0426337
9892738	17	65085742	-	-	-	recessive	0.000799688	0.00025308	0.0339478	0.0476887
4706299	6	87781392	-	-	-	dominant	0.000415876	0.000253943	0.216659	0.0426337
9939491	16	81456489	CMIP	YES	intron	dominant	0.000255112	0.000255112	0.102691	0.0426337
17431426	10	17026113	CUBN	YES	intron	dominant	0.000132073	0.000255261	0.0716467	0.0426337
12476098	2	176212761	-	-	-	recessive	0.00137914	0.00025566	0.2073	0.0426337
6923836	6	113072328	-	-	-	recessive	0.00275764	0.000257018	0.0407524	0.0426337
17289269	15	47360619	SEMA6D	YES	intron	dominant	0.00391506	0.000257229	0.132629	0.0426337
6883082	5	108175908	FBXL17	YES	intron	dominant	0.000257692	0.000257692	0.0365405	0.0426337	YES
17315206	8	64341615	-	-	-	recessive	0.000862997	0.000257699	0.438454	0.0673795
2658767	11	93515317	SMCO4	YES	intron	dominant	0.001548	0.000258219	0.357049	0.0426337
11667293	19	57431220	-	-	-	dominant	0.12557	0.000259269	0.0906514	0.0673795
10761343	9	90383623	LINC01508	ncRNA	ncRNA	dominant	0.000259501	0.000259501	0.0666854	0.0426337
10886190	10	117995766	-	-	-	recessive	0.00161605	0.000259633	0.0322183	0.0523203
863854	12	102680234	-	-	-	recessive	0.000545486	0.000259765	0.0476159	0.0426337
13070197	3	5870332	-	-	-	dominant	0.00490669	0.000260019	0.0748091	0.0426337
7707827	5	77122464	ZBED3-AS1	ncRNA	intron	recessive	8.7789e-05	0.000260546	0.241545	0.0426337
12572320	10	10524297	-	-	-	dominant	0.000235054	0.000260583	0.171887	0.0715174
13251367	8	71089696	-	-	-	dominant	0.0793089	0.000260629	0.137222	0.0673795
11639926	16	82119105	-	-	-	recessive	0.00414222	0.000260663	0.103336	0.0426337
704729	11	35593874	-	-	-	recessive	3.83644e-05	0.00026121	0.0847065	0.0426337
2439273	8	32632792	NRG1	YES	intron	dominant	0.00223039	0.000261528	0.0965425	0.0426337
7246454	19	6600495	-	-	-	dominant	0.00546609	0.000261911	0.0620863	0.0673795
11244229	9	130988554	-	-	-	dominant	0.00025332	0.000264251	0.0330118	0.0426337
2022913	8	100503486	-	-	-	dominant	0.000264692	0.000264692	0.0572192	0.0393477
10484088	14	51566342	FRMD6	YES	intron	dominant	6.78157e-05	0.000265079	0.188837	0.0673795
744528	1	30445606	-	-	-	dominant	0.000547799	0.000266593	0.249575	0.0426337
7213651	17	72329928	-	-	-	recessive	0.000346471	0.000267231	0.0939889	0.0426337
2492735	10	86210350	GRID1	YES	intron	dominant	0.000389057	0.000267299	0.13894	0.0426337
7794544	7	22072014	-	-	-	dominant	0.000280152	0.00026791	0.137388	0.0426337
488656	11	10937093	-	-	-	dominant	0.00027025	0.000269093	0.159314	0.0426337	YES
9300749	13	87890200	-	-	-	recessive	0.00728103	0.000270247	0.0195546	0.0426337
11042099	11	8845795	ST5	YES	intron	dominant	0.000270416	0.000270416	0.174913	0.0426337	YES
1133833	11	8911517	AKIP1	YES	missense	dominant	0.000270416	0.000270416	0.174913	0.0426337	YES
10983673	9	117487186	-	-	-	dominant	0.00706184	0.000270965	0.26437	0.0426337
3129275	6	33126481	-	-	-	recessive	0.0977746	0.000271508	0.0931649	0.0426337
1977905	21	31295691	TIAM1	YES	intron	recessive	0.000306749	0.000271966	0.103286	0.0426337
3886690	2	175036456	-	-	-	recessive	0.00110203	0.000272375	0.550956	0.0426337
2827195	21	21991948	-	-	-	recessive	0.000190708	0.000272615	0.330028	0.0426337
733759	8	124731532	-	-	-	recessive	0.000394957	0.000273763	0.249017	0.0426337
6893927	5	100944154	-	-	-	dominant	0.010266	0.000274028	0.294076	0.0426337
867824	2	162560363	KCNH7	YES	intron	dominant	0.00663513	0.000274545	0.00545307	0.0426337
12142407	1	60911575	-	-	-	dominant	0.00954683	0.000276266	0.0405227	0.0426337
2309943	4	183927947	STOX2	YES	intron	dominant	0.00118631	0.000278186	0.365139	0.0426337
11659241	18	49062106	DYM	YES	intron	dominant	0.000155162	0.000279446	0.0579492	0.0426337
297662	20	4353737	-	-	-	recessive	0.00289934	0.000279957	0.0472305	0.0673795
346301	6	79864489	LINC01621	ncRNA	intron	dominant	0.000280385	0.000280385	0.0769984	0.0673795	YES
11150612	16	31346439	-	-	-	dominant	0.353272	0.000280784	0.131357	0.0426337
10914996	1	34630008	-	-	-	genotype	0.00472847	0.000281348	0.361175	0.0426337
10761144	9	92160433	-	-	-	dominant	0.00566968	0.000283256	0.0621479	0.0426337
8039717	15	93610272	-	-	-	dominant	0.0418356	0.00028328	0.16059	0.0673795
10171461	2	37459577	-	-	-	dominant	0.000340877	0.000284131	0.110879	0.0520894
180426	12	46779879	SLC38A4	YES	intron	recessive	0.00158665	0.000284516	0.242393	0.0426337
6548685	3	80325452	-	-	-	recessive	0.0889419	0.000285186	0.0316066	0.0673795
2471103	5	79901959	-	-	-	recessive	0.000202985	0.00028572	0.0142292	0.0426337
7718098	5	126285787	LOC101927488	ncRNA	nearGene-3	recessive	0.000661394	0.000285834	0.144259	0.0426337
3912454	9	7625060	-	-	-	genotype	0.00472369	0.000285872	0.166053	0.0673795
34970942	1	98761485	-	-	-	recessive	0.00723037	0.000286281	0.0680507	0.0426337
12118178	1	98748478	SNX7	YES	intron	recessive	0.00723037	0.000286281	0.0680507	0.0426337
10942476	5	86876389	-	-	-	genotype	0.00716126	0.000286731	0.311966	0.104956
12818377	12	2722833	-	-	-	recessive	0.00046983	0.000287141	0.310727	0.0426337
6729121	2	37628079	-	-	-	dominant	0.000580155	0.000287445	0.207468	0.0426337
2048806	3	55009043	CACNA2D3	YES	intron	recessive	0.00088663	0.000287583	0.174813	0.0673795
10243603	7	31548004	CCDC129	YES	intron	dominant	0.000676882	0.000288104	0.177753	0.0426337	YES
6078265	20	11619323	-	-	-	dominant	0.0175926	0.000288508	0.0445926	0.0673795
816104	20	59720145	PHACTR3	YES	intron	dominant	0.000457537	0.000288928	0.0695413	0.0426337
1536578	6	20191959	MBOAT1	YES	intron	dominant	0.000290254	0.000290254	0.0545599	0.0523203	YES
2500561	6	107375897	PDSS2	YES	intron	genotype	0.000888393	0.000290297	0.176966	0.0426337	YES
296364	19	47872441	SULT2A1	YES	intron	recessive	0.00144941	0.000290893	0.164344	0.0715174
16943275	17	48712985	-	-	-	recessive	0.000291337	0.000291337	0.072456	0.0426337	YES
2269196	10	99725334	COX15	YES	intron	dominant	0.00247591	0.000292833	0.026243	0.0426337
518347	6	70270755	COL9A1	YES	intron	dominant	0.0664137	0.000294132	0.0406444	0.0426337
10734008	10	33498382	-	-	-	recessive	0.0266166	0.000294621	0.144314	0.0426337
4784649	16	56264996	GNAO1	YES	intron	recessive	0.00406551	0.00029552	0.0958591	0.0426337
3858202	10	21026624	NEBL	YES	intron	recessive	0.0483931	0.000296502	0.186426	0.0426337
550373	6	116432987	DSE	YES	intron	dominant	0.000297435	0.000297435	0.132032	0.0673795
10834028	11	23284953	-	-	-	dominant	0.045063	0.000297584	0.20059	0.0426337
3741127	11	74635888	POLD3	YES	intron	dominant	0.000243107	0.000297624	0.0290752	0.0426337
10849835	12	121051574	-	-	-	recessive	0.000826989	0.000297628	0.0914993	0.0426337
17150411	11	56376116	OR8U1	YES	missense	recessive	0.0190445	0.000297701	0.142731	0.0426337
998544	11	56417412	OR5R1	YES	missense	recessive	0.0190445	0.000297701	0.142731	0.0426337
10896271	11	56346099	OR8K1	YES	missense	dominant	0.0190445	0.000297701	0.142728	0.0426337
10896272	11	56346117	OR8K1	YES	missense	recessive	0.0190445	0.000297701	0.142731	0.0523203
2027606	21	33141963	-	-	-	recessive	0.104735	0.000298144	0.0579998	0.0426337
11200411	10	122120697	TACC2	YES	intron	recessive	0.000298844	0.000298844	0.111429	0.0393477	YES
10789188	1	65588108	LEPR	YES	intron	recessive	0.0355041	0.000299289	0.0344402	0.0426337
35390004	4	131111648	-	-	-	recessive	0.0002696	0.000299291	0.0519192	0.040042	YES
544253	9	6142157	-	-	-	recessive	0.000299881	0.000299881	0.0791443	0.0426337
13261160	8	112811817	CSMD3	YES	intron	genotype	0.000477583	0.000300546	0.461681	0.0426337
1489696	2	18352192	-	-	-	recessive	0.0639845	0.000300851	0.112979	0.0300622
873077	14	100604198	-	-	-	dominant	0.000168298	0.000302234	0.0454821	0.0673795
979375	2	161612378	-	-	-	recessive	0.162144	0.000303523	0.0462302	0.0426337
349597	5	104329105	-	-	-	recessive	0.000304091	0.000304091	0.111429	0.0653297	YES
34248474	4	105371192	PPA2	YES	intron	dominant	0.00012004	0.000304148	0.144311	0.0426337	YES
9881034	3	18835934	-	-	-	dominant	0.00572964	0.000304218	0.172325	0.0426337
10831104	11	93822821	VSTM5	YES	intron	recessive	0.0671914	0.000304481	0.0870504	0.0300622
35984476	6	154348045	IPCEF1	YES	intron	recessive	0.000154648	0.000305338	0.076325	0.063459
976256	18	49111363	DYM	YES	intron	recessive	0.00063392	0.000305484	0.291135	0.0393477
4257539	3	186489129	LOC253573	ncRNA	intron	recessive	0.00131342	0.000305984	0.0876573	0.0673795
187463	5	25687574	-	-	-	dominant	0.000306344	0.000306344	0.0761549	0.0426337
2385277	8	123518703	FBXO32	YES	intron	dominant	0.000502411	0.000306793	0.1023	0.0426337
2491862	1	242943482	-	-	-	dominant	0.000306985	0.000306985	0.128608	0.0715174
12565417	1	116735601	-	-	-	dominant	0.000182641	0.000309181	0.228934	0.0426337
319812	10	108329779	-	-	-	dominant	0.00103261	0.000309189	0.523663	0.0426337
12538192	7	7942498	-	-	-	recessive	0.00146028	0.00031	0.0232602	0.0426337
6712720	2	60054473	-	-	-	dominant	0.109097	0.000312136	0.0612084	0.0673795
3792106	2	233282094	ATG16L1	YES	intron	dominant	1.95291e-05	0.000312787	0.145596	0.0426337
9465666	6	20241179	LOC101928573	ncRNA	intron	dominant	0.000614852	0.000312865	0.0544726	0.046088	YES
28742045	19	45940481	NOVA2	YES	synonymous	dominant	0.000312986	0.000312986	0.0493149	0.0426337
898288	12	78116385	NAV3	YES	intron	recessive	0.000290832	0.000313172	0.0483209	0.0426337
17123293	14	50971173	-	-	-	dominant	0.00529058	0.000313712	0.438321	0.0426337
7628617	3	41168472	-	-	-	recessive	0.000977784	0.000313866	0.429932	0.149059
7959788	12	89915156	-	-	-	dominant	0.217989	0.000313999	0.051344	0.063459
1409984	1	70947757	PTGER3	YES	intron	dominant	0.000445554	0.000314665	0.138465	0.0426337
361061	3	138720219	PIK3CB	YES	intron	dominant	0.000520181	0.000314938	0.0876765	0.0673795
10458887	11	20584119	-	-	-	recessive	0.000645547	0.000316045	0.0441705	0.0426337
1631401	1	241882551	EXO1	YES	intron	dominant	0.00271073	0.000316308	0.210989	0.0426337
12681995	8	111563230	-	-	-	recessive	0.0309985	0.000318442	0.0691232	0.0426337
12199394	6	116459766	FAM26F	YES	nearGene-3	recessive	0.000441989	0.000318574	0.220484	0.0426337	YES
7588270	2	221975418	-	-	-	recessive	0.000704122	0.000321465	0.122482	0.0426337
7922869	10	118741719	CACUL1	YES	intron	recessive	0.0123525	0.000321489	0.0279964	0.0426337
1217540	8	4432454	CSMD1	YES	intron	recessive	6.40372e-05	0.000321947	0.00652442	0.0426337
9852843	3	137219970	-	-	-	dominant	0.000225557	0.000322901	0.0639744	0.0426337
11662811	18	13855984	-	-	-	dominant	0.00323395	0.000323238	0.182888	0.032738
10181675	2	129695658	-	-	-	dominant	0.000313312	0.000323304	0.115135	0.0426337
10512231	9	94183466	MIRLET7DHG	ncRNA	intron	recessive	0.000437712	0.000325362	0.119989	0.0426337
6540631	1	210853602	KCNH1	YES	intron	recessive	0.00264939	0.00032921	0.0445484	0.0426337
10943979	6	84398164	-	-	-	dominant	0.00146646	0.00032941	0.31723	0.0673795
6698931	1	167045947	-	-	-	recessive	6.23148e-05	0.000329537	0.0735487	0.0426337
3773571	3	55008482	CACNA2D3	YES	intron	dominant	0.000729668	0.000329864	0.135515	0.0426337
2655035	3	105976630	-	-	-	recessive	0.00688272	0.000330065	0.106161	0.0463705
663661	10	21025654	NEBL	YES	intron	recessive	0.0477344	0.000330285	0.011885	0.0426337
4970555	1	38619483	-	-	-	dominant	0.000471357	0.00033047	0.418017	0.0426337
11985016	8	128025107	PVT1	ncRNA	intron	dominant	0.0097844	0.000330736	0.0712069	0.0426337
1991739	2	43716386	PLEKHH2	YES	intron	dominant	0.00029359	0.000330903	0.0488135	0.0426337
1536032	13	82713147	-	-	-	recessive	0.00103523	0.000331098	0.0169736	0.0426337
4770583	13	19012429	LINC00442	ncRNA	ncRNA	recessive	0.00096353	0.000333278	0.0619541	0.0673795
17752110	14	94426007	-	-	-	recessive	0.00114634	0.000334225	0.0862599	0.039224
7547198	1	14440581	KAZN	YES	intron	dominant	0.000430868	0.000334302	0.548981	0.0426337
7277009	21	39844518	-	-	-	recessive	0.0816747	0.000334657	0.0850988	0.0673795
3117008	6	33128497	-	-	-	recessive	0.116725	0.000335636	0.0931649	0.0426337
3117021	6	33124272	-	-	-	dominant	0.116725	0.000335636	0.0931649	0.0426337
3130233	6	33127399	-	-	-	dominant	0.116725	0.000335636	0.0931649	0.0426337
4713607	6	33123059	-	-	-	recessive	0.116725	0.000335636	0.0931649	0.0673795
4233207	1	36511964	-	-	-	genotype	0.000114463	0.000336002	0.117781	0.0757297
17663622	7	49734661	-	-	-	recessive	0.000334383	0.000336238	0.147138	0.0426337
35222494	15	75835787	-	-	-	dominant	0.00142098	0.000336417	0.085528	0.0291464
236471	6	36727884	RAB44	YES	intron	recessive	0.00240936	0.000337457	0.10069	0.0426337
810609	16	6506619	RBFOX1	YES	intron	dominant	0.000906099	0.000337675	0.142009	0.0426337
2085180	15	33128740	FMN1	YES	intron	recessive	0.00185277	0.000338591	0.111835	0.0673795
261115	5	102215566	-	-	-	dominant	0.276618	0.0003386	0.0240635	0.0426337
11627398	14	89739294	-	-	-	recessive	0.00230225	0.000338702	0.144197	0.0426337
3102776	7	69091621	-	-	-	recessive	0.000457207	0.000338886	0.104966	0.0673795	YES
12029176	1	194247098	-	-	-	dominant	0.000508774	0.000339037	0.0500558	0.040042
7649806	3	41452100	ULK4	YES	intron	recessive	0.00571504	0.000340223	0.38055	0.0426337
6754412	2	9172060	-	-	-	recessive	0.00090279	0.000340257	0.0587908	0.0426337
4415684	10	103780249	SH3PXD2A	YES	intron	dominant	0.486536	0.000340808	0.232263	0.0426337
10112963	8	101150489	-	-	-	recessive	0.02869	0.000341915	0.246212	0.032738
8001135	13	21441112	ZDHHC20	YES	intron	dominant	8.714e-05	0.000342498	0.317799	0.0426337
3733282	4	39287324	RFC1	YES	nearGene-5	dominant	0.0125069	0.000343555	0.0311548	0.0426337
1375483	8	92624389	LOC102724710	ncRNA	intron	recessive	0.00114017	0.000343718	0.264931	0.0423747
2891434	10	53142053	-	-	-	recessive	0.000835192	0.000344114	0.190853	0.0426337
7077292	10	53141179	-	-	-	dominant	0.000835192	0.000344114	0.190853	0.0426337
7973610	12	39215841	-	-	-	recessive	0.0183239	0.000346037	0.0576924	0.0673795
10737642	1	194385857	-	-	-	recessive	0.000414996	0.000346298	0.033408	0.0426337
12156686	23	116115711	-	-	-	recessive	0.00111716	0.00034646	0.161323	0.0426337
7052354	23	116135173	-	-	-	recessive	0.00111716	0.00034646	0.161323	0.0426337
28688254	2	101997575	IL1R2	YES	intron	recessive	0.00107323	0.000347097	0.116915	0.0426337
554575	6	165383429	PDE10A	YES	intron	dominant	0.0717948	0.000347272	0.17288	0.0426337
1568093	3	66107	-	-	-	recessive	0.304296	0.00034767	0.0943424	0.0426337
889291	5	53554977	-	-	-	dominant	0.000399375	0.000348788	0.0197044	0.0673795
10986614	9	125179961	PPP6C	YES	intron	dominant	0.00312352	0.000349012	0.0888984	0.0393477
1336253	6	167771692	-	-	-	dominant	0.00164365	0.000350171	0.15525	0.0426337
34683578	4	85561710	ARHGAP24	YES	intron	dominant	0.000351902	0.000351902	0.118431	0.0451874	YES
17817138	15	33398484	RYR3	YES	intron	dominant	0.000959941	0.000352579	0.0171672	0.0426337
11619889	13	110976551	-	-	-	recessive	0.0134184	0.000353197	0.032553	0.040042
41307387	23	101262068	DRP2	YES	UTR5	recessive	0.000898249	0.000353446	0.0645906	0.0426337
1899048	8	64346185	-	-	-	recessive	0.000862997	0.000354118	0.254284	0.0426337
1462282	7	46347654	-	-	-	recessive	0.000354982	0.000354982	0.0432761	0.0423747	YES
4978627	9	115200247	DEC1	YES	intron	recessive	0.00096118	0.000355309	0.155386	0.0426337
4521299	4	159964646	-	-	-	dominant	0.000696432	0.000355606	0.0469622	0.0426337
5927665	23	31020123	-	-	-	recessive	0.000507399	0.000356222	0.255738	0.0426337
2162879	5	13438693	-	-	-	dominant	0.000404584	0.000357302	0.0108996	0.0673795
12995732	2	45318733	-	-	-	recessive	0.447802	0.000358359	0.092805	0.0426337
11640880	16	4982297	SEC14L5	YES	intron	recessive	0.00772653	0.000358993	0.103049	0.0426337
827799	12	99971114	ANKS1B	YES	intron	recessive	0.00734263	0.000359308	0.0358429	0.0426337
2816881	1	90020853	ZNF326	YES	synonymous	recessive	0.000462619	0.000359695	0.271671	0.0426337
10760421	9	126202168	-	-	-	recessive	0.112079	0.000359855	0.14544	0.0426337
2147112	14	41871854	LRFN5	YES	intron	recessive	0.00392761	0.000360077	0.087626	0.0426337
10945913	6	163645683	-	-	-	recessive	0.000386039	0.000360437	0.102115	0.0426337
7782389	7	23788469	STK31	YES	intron	dominant	0.000969888	0.000361563	0.11522	0.0423747
9382853	6	60595711	-	-	-	dominant	0.107864	0.000361657	0.117625	0.0757297
9382866	6	60641240	-	-	-	recessive	0.107864	0.000361657	0.117625	0.0673795
10780928	9	70394997	KLF9	YES	intron	dominant	0.00193537	0.000361777	0.152433	0.0835709
483626	11	68917387	IGHMBP2	YES	intron	dominant	0.00665597	0.000365071	0.0438317	0.0426337
1205693	20	51700992	ATP9A	YES	intron	dominant	0.010385	0.000365837	0.0929079	0.0426337
7987131	13	98940987	DOCK9	YES	intron	recessive	0.000496781	0.000366343	0.158774	0.0426337
17343965	5	104343351	-	-	-	dominant	0.000561442	0.000366635	0.184492	0.0673795
2253089	15	61674401	-	-	-	dominant	0.000366852	0.000366852	0.0811143	0.0426337
17421009	12	88186497	TMTC3	YES	intron	dominant	0.0186736	0.000366967	0.0122775	0.0426337
8001787	13	51495458	-	-	-	recessive	0.000367551	0.000367551	0.0333552	0.0426337	YES
4770389	13	23095734	-	-	-	dominant	0.00430258	0.000368099	0.221359	0.0426337
324439	5	32449569	-	-	-	dominant	0.00139219	0.000368522	0.129969	0.0426337
6650545	15	93613995	-	-	-	genotype	0.00102243	0.000368758	0.0971001	0.0523203
9510038	13	22204502	-	-	-	recessive	0.000175271	0.000369234	0.188995	0.0423747
12084645	1	57438572	DAB1	YES	intron	recessive	0.12282	0.000369434	0.109187	0.0426337
1882339	11	130617892	-	-	-	dominant	0.00321407	0.000370377	0.0940146	0.0673795
6869257	5	126311128	-	-	-	recessive	0.00375478	0.00037194	0.0428171	0.0426337
1343102	15	46036172	-	-	-	dominant	0.00443631	0.000373014	0.194534	0.0426337
9799068	3	186958667	ST6GAL1	YES	intron	recessive	0.00017352	0.000374009	0.0888271	0.0673795
10809248	9	10937761	-	-	-	recessive	0.0272515	0.000374123	0.309363	0.0426337
4242425	8	25912629	EBF2	YES	intron	recessive	0.00190545	0.000374319	0.167828	0.0426337
4726744	7	145145453	-	-	-	dominant	0.00279355	0.000374373	0.0884568	0.0426337
6464658	7	145146996	-	-	-	recessive	0.00279355	0.000374373	0.0884568	0.0426337
13124653	4	189147430	-	-	-	dominant	0.0053327	0.000375463	0.337782	0.0673795
6040470	20	11248863	-	-	-	dominant	0.00393047	0.000375619	0.0876946	0.0426337
10423415	19	45980472	-	-	-	recessive	0.000120931	0.000377164	0.340899	0.0426337
17281921	7	103465449	LOC101927870	ncRNA	intron	recessive	9.5804e-05	0.000377282	0.0620225	0.0346254
17047457	2	117825673	DDX18	YES	intron	recessive	6.76942e-05	0.000379042	0.0409906	0.0426337
4798377	18	579285	CETN1	YES	nearGene-3	dominant	0.0572818	0.000380501	0.0919272	0.0426337
9403895	6	147950237	-	-	-	recessive	0.352069	0.000381155	0.149235	0.0673795
16983991	22	27231563	-	-	-	dominant	0.00602507	0.000383381	0.0314225	0.0426337
5796029	12	2777358	-	-	-	dominant	0.0132957	0.000384075	0.105804	0.0426337
1415019	13	103790182	-	-	-	recessive	2.58714e-05	0.000384778	0.13251	0.0426337
10501434	11	79159052	TENM4	YES	intron	dominant	0.00120335	0.000386204	0.076325	0.0426337
16859358	1	167643460	RCSD1	YES	intron	dominant	0.000671003	0.000386364	0.0341397	0.0733001
2758862	6	39271346	-	-	-	recessive	0.000387782	0.00038645	0.137888	0.0426337	YES
2831927	21	28596575	LOC102724420	ncRNA	intron	recessive	0.0987764	0.000387384	0.263406	0.0423747
1401085	3	116655243	-	-	-	dominant	0.000142055	0.000387638	0.138029	0.0426337
7754477	6	19303750	-	-	-	recessive	0.000603079	0.000387879	0.249477	0.0426337
2648451	3	1483873	-	-	-	dominant	0.000433895	0.000389618	0.381513	0.0423747
11945598	4	85548407	ARHGAP24	YES	intron	dominant	0.000390603	0.000390603	0.115216	0.032738
7841677	8	32221339	NRG1	YES	intron	recessive	0.00215239	0.000391313	0.399718	0.0673795
6602826	10	15220509	FAM171A1	YES	intron	dominant	0.00140922	0.000391502	0.0293268	0.0426337
9932933	16	80231528	LOC102724084	ncRNA	intron	dominant	0.0141042	0.000391769	0.108136	0.0673795
9938674	16	80233502	LOC102724084	ncRNA	intron	dominant	0.0141042	0.000391769	0.0563254	0.0426337
7900843	10	80704722	-	-	-	dominant	0.0564093	0.000393078	0.0393752	0.0426337
17306503	11	23240849	-	-	-	recessive	0.00178518	0.000393091	0.187016	0.0426337
13062744	3	35104103	LOC101928135	ncRNA	intron	dominant	6.15273e-05	0.000393795	0.117722	0.0736357
1299117	12	94577145	TMCC3	YES	intron	dominant	0.000406319	0.000394201	0.0199405	0.0673795	YES
2098425	12	2719168	-	-	-	recessive	0.000932613	0.000394287	0.462154	0.0426337
318773	3	64793082	ADAMTS9-AS2	ncRNA	intron	dominant	0.0877761	0.000394391	0.0985872	0.0426337
1958034	14	33809575	-	-	-	recessive	0.000394929	0.000394929	0.165475	0.0426337	YES
903051	3	148664618	-	-	-	dominant	0.00681276	0.000395145	0.137985	0.0426337
993040	3	176853622	-	-	-	recessive	0.00039581	0.00039581	0.0820469	0.0673795	YES
17548866	5	18410281	-	-	-	recessive	0.000724817	0.000396097	0.159357	0.0426337
11610538	12	131527721	-	-	-	recessive	0.0126067	0.000396319	0.19072	0.0426337
10509543	10	88312595	RNLS	YES	intron	dominant	0.0558059	0.000396698	0.0638099	0.0673795
10263411	7	41253698	-	-	-	dominant	0.000157346	0.000397401	0.106976	0.0426337
4707047	6	84397750	-	-	-	recessive	0.00103711	0.000397848	0.0686788	0.0426337
10486763	7	50833203	-	-	-	recessive	0.0889059	0.000399469	0.0634811	0.0426337
1247120	10	118668588	-	-	-	recessive	0.00942485	0.00040027	0.0379118	0.0426337
601226	18	8465164	-	-	-	dominant	0.183156	0.000401208	0.151919	0.0426337
9319429	13	28399566	FLT1	YES	intron	dominant	0.00709389	0.000401324	0.158219	0.0673795
11340103	5	31347096	-	-	-	recessive	0.0992993	0.00040166	0.0503835	0.0426337
508976	5	31356278	-	-	-	dominant	0.0992993	0.00040166	0.0301802	0.0426337
1603810	12	63522902	-	-	-	recessive	0.0149731	0.000402651	0.077645	0.0426337
12605111	18	36425601	FHOD3	YES	intron	dominant	0.000402682	0.000402682	0.111429	0.0426337	YES
16886349	6	22513580	-	-	-	dominant	0.00295175	0.000402774	0.0951291	0.0673795
10253697	7	7643861	RPA3	YES	intron	recessive	0.238564	0.000402965	0.112952	0.0426337
5971230	23	27950588	-	-	-	dominant	0.000271061	0.000403358	0.0809564	0.0673795
3798845	6	55760243	BMP5	YES	intron	dominant	0.000329781	0.000405262	0.081386	0.0426337	YES
7938067	11	118053563	TMPRSS4-AS1	ncRNA	intron	recessive	0.000538883	0.000405449	0.14031	0.0426337
335205	5	123168988	PRDM6	YES	intron	dominant	0.000874519	0.000407177	0.0402392	0.0426337
1375805	3	82404781	-	-	-	dominant	0.000397892	0.000407605	0.165839	0.0426337
12846323	23	30302686	-	-	-	recessive	0.000425543	0.000407682	0.160379	0.0426337
4073678	4	78653394	LINC01094	ncRNA	intron	dominant	0.00157349	0.000409495	0.162145	0.0426337
3851635	12	106506980	POLR3B	YES	intron	recessive	0.0575541	0.000409897	0.0169086	0.0673795
7576046	2	68994206	-	-	-	recessive	0.000252848	0.000411954	0.162726	0.0673795
138351	22	40866848	XPNPEP3	YES	intron	recessive	0.0182659	0.000412124	0.00652125	0.0673795
2092893	23	115326090	-	-	-	dominant	0.000757882	0.000412418	0.185844	0.0426337
9503376	6	3047212	-	-	-	recessive	7.42885e-05	0.000413059	0.0373734	0.0426337
2285478	17	10632867	MYH3	YES	intron	recessive	0.0288363	0.000413205	0.0732924	0.0426337
7660693	4	88307231	LOC105369192	ncRNA	intron	dominant	0.0179354	0.000413275	0.172926	0.0426337
10195412	2	7476090	-	-	-	recessive	0.000413481	0.000413481	0.049611	0.0426337	YES
17388591	2	7471817	-	-	-	dominant	0.000413481	0.000413481	0.0514073	0.0426337	YES
9856612	3	105144081	-	-	-	recessive	0.00148584	0.000413668	0.11706	0.039224
17688231	17	10215476	-	-	-	recessive	0.0496539	0.000414438	0.0531085	0.0426337
4725036	7	7814970	UMAD1	YES	intron	dominant	0.000359185	0.00041547	0.330273	0.0426337
6790101	3	125987169	-	-	-	recessive	0.00617011	0.000416127	0.173719	0.0673795
2914453	16	77767381	-	-	-	dominant	0.000417007	0.000417007	0.0952287	0.0426337	YES
17151768	7	103493840	RELN	YES	intron	recessive	0.000163643	0.000417337	0.0968851	0.0426337
2027567	1	218385246	TGFB2	YES	intron	dominant	0.000473693	0.000417586	0.090688	0.0426337
12197446	6	53614689	-	-	-	recessive	0.000418355	0.000418355	0.0985068	0.0426337	YES
6865260	5	133924794	-	-	-	dominant	0.00041872	0.00041872	0.109886	0.0426337	YES
351940	5	52712475	-	-	-	dominant	0.000388589	0.000419247	0.156075	0.0523203
26279	5	80873118	MSH3	YES	missense	dominant	0.000433496	0.000422282	0.504729	0.0426337
6577245	1	101384274	-	-	-	dominant	0.00700074	0.000422295	0.245459	0.0426337
4973924	3	41183065	-	-	-	genotype	0.00145297	0.000422491	0.527898	0.0451874
736576	6	167767813	-	-	-	dominant	0.00147595	0.000422743	0.210557	0.0426337
35415963	4	131089797	-	-	-	dominant	0.000399034	0.000423026	0.0519192	0.0523203	YES
6691080	1	167171722	-	-	-	recessive	0.000325886	0.000423137	0.214186	0.101743
565947	11	124095410	-	-	-	dominant	0.0715974	0.000424407	0.0662006	0.0426337
6043401	20	15627033	MACROD2	YES	intron	recessive	0.0019938	0.000425193	0.0638701	0.0426337
2327779	6	136972194	-	-	-	recessive	0.00809142	0.000425661	0.156662	0.0426337
7905488	10	17348154	ST8SIA6	YES	intron	dominant	0.000358546	0.000426434	0.0662425	0.0672456
6901315	6	124486710	NKAIN2	YES	intron	dominant	0.00064265	0.000427656	0.0330574	0.0426337
3129293	6	33117233	-	-	-	dominant	0.0558153	0.000428599	0.0280808	0.0426337
1295392	6	119355012	-	-	-	dominant	0.0271931	0.000429727	0.622973	0.0523203
4782777	16	83356107	CDH13	YES	intron	recessive	0.121516	0.000429899	0.0793523	0.0426337
163682	12	62751424	PPM1H	YES	intron	dominant	0.000431439	0.000431439	0.0769984	0.0426337	YES
7013321	8	105581330	ZFPM2	YES	intron	dominant	0.000425917	0.000432069	0.0220758	0.0423747
317500	10	108235743	-	-	-	dominant	0.000780771	0.00043314	0.0728598	0.0653297
7816936	8	5213890	-	-	-	dominant	0.000107235	0.000433246	0.0761875	0.0673795
4860106	4	61984804	ADGRL3	YES	intron	dominant	0.0160136	0.00043348	0.106422	0.0426337
10803443	1	13971248	KAZN	YES	intron	dominant	8.52752e-05	0.000433738	0.502206	0.0426337
964912	9	90128795	-	-	-	recessive	0.00732331	0.000434414	0.0646102	0.0426337
1619442	9	78733384	-	-	-	recessive	0.000224503	0.000435225	0.067273	0.0426337
312483	3	53490024	-	-	-	recessive	0.258752	0.000435742	0.107395	0.0426337
695187	17	51914414	CA10	YES	intron	dominant	0.00159745	0.000436238	0.118389	0.0426337
1926921	1	184063269	TSEN15	YES	intron	dominant	0.000158514	0.00043625	0.0326043	0.0426337
11575645	10	113563883	HABP2	YES	intron	recessive	0.0553279	0.000438225	0.105286	0.0523203
8032921	15	62417448	TLN2	YES	intron	recessive	0.000438526	0.000438526	0.130192	0.0426337
1567092	3	62618335	CADPS	YES	intron	recessive	0.00028457	0.000438534	0.07997	0.0426337
12097125	1	3901041	C1orf174	YES	nearGene-3	recessive	0.000659716	0.00043865	0.0733721	0.0426337
205543	12	11691757	ETV6	YES	intron	recessive	0.0376378	0.00043888	0.0587581	0.0426337
7098768	10	4564210	-	-	-	recessive	0.00270984	0.00043913	0.0307857	0.0673795
1620419	15	87177331	-	-	-	recessive	0.0585508	0.000440071	0.519144	0.0426337
10100314	8	60219827	CA8	YES	intron	recessive	0.0680449	0.000440129	0.0362263	0.0426337
639057	3	9039209	SRGAP3	YES	intron	recessive	0.0162915	0.000440378	0.0431069	0.0673795
5007951	1	33569049	CSMD2	YES	intron	recessive	0.427466	0.000441436	0.111546	0.0426337
12066459	1	194373452	-	-	-	dominant	0.000182577	0.000441439	0.076392	0.0426337
1072894	11	4688355	OR51E2	YES	intron	dominant	0.000441477	0.000441477	0.0769984	0.0426337	YES
12507167	4	52052537	SPATA18	YES	intron	dominant	0.000889754	0.000443298	0.34631	0.0426337
2943086	8	130318732	ASAP1	YES	intron	dominant	0.0721342	0.000445892	0.0145233	0.0426337
7681294	4	110161154	ELOVL6	YES	intron	dominant	0.000248521	0.000445906	0.367093	0.0426337
7773796	6	79427573	LOC102724109	ncRNA	intron	recessive	0.165901	0.000447182	0.0881694	0.0426337
1285656	14	91673416	CATSPERB	YES	intron	recessive	0.00283976	0.000448744	0.0701374	0.0426337
16839653	2	207331523	-	-	-	recessive	0.000474426	0.000448863	0.30897	0.0426337
7592967	2	79745026	-	-	-	dominant	0.000413336	0.00045041	0.556272	0.0426337
1194671	10	52388029	-	-	-	dominant	0.0032896	0.000450936	0.137706	0.032738
6805879	3	169093892	MECOM	YES	intron	dominant	0.0746201	0.000451053	0.0318669	0.0423747
7814130	8	69642454	SULF1	YES	intron	dominant	0.000581754	0.000452756	0.102235	0.17941
1120007	11	99795468	CNTN5	YES	intron	recessive	0.00732575	0.000452938	0.586048	0.0523203
742779	1	83800434	LOC101927587	ncRNA	intron	recessive	0.0292287	0.000453899	0.0292639	0.0426337
843166	9	103080080	-	-	-	dominant	0.00059011	0.000454084	0.125128	0.0426337
1545416	3	8550887	LMCD1	YES	intron	recessive	0.0156606	0.000454313	0.271266	0.040042
2299226	7	86818387	GRM3	YES	intron	recessive	0.187718	0.000454472	0.0503835	0.0426337
2834357	21	34035144	-	-	-	recessive	0.0208405	0.000456608	0.0367655	0.0426337
200300	14	98937283	-	-	-	dominant	0.000134175	0.00045691	0.0784689	0.039224
17101105	14	33433297	NPAS3	YES	intron	recessive	0.195167	0.000457757	0.0929584	0.0426337
10002758	4	41781680	-	-	-	dominant	0.000457779	0.000457779	0.049611	0.0673795	YES
4997980	2	45872096	PRKCE	YES	intron	dominant	0.000575941	0.000457935	0.891289	0.0673795
1531757	11	56248003	-	-	-	dominant	0.0106355	0.000458164	0.129094	0.0673795
10488628	7	128727838	FAM71F1	YES	intron	dominant	0.00233246	0.000459328	0.0295322	0.0835709
17756919	10	29532160	SVIL	YES	synonymous	dominant	0.00109359	0.000459695	0.0515039	0.0426337
3111848	17	11484314	SHISA6	YES	intron	genotype	8.15289e-05	0.000460383	0.0104693	0.0426337
2876622	20	21797277	-	-	-	recessive	0.000340323	0.000460436	0.01672	0.0426337
11696514	20	40174314	-	-	-	dominant	0.000460961	0.000460961	0.0707288	0.0460664
9502396	6	6047016	-	-	-	dominant	0.000461729	0.000461729	0.0828844	0.0426337	YES
10520861	5	19441626	-	-	-	dominant	0.00112112	0.000462098	0.112266	0.0426337
3773568	3	55011149	CACNA2D3	YES	intron	genotype	0.000652928	0.000462183	0.0975518	0.0673795
12429818	13	94621193	GPR180	YES	synonymous	recessive	0.368237	0.000462648	0.0974747	0.0426337
12075124	1	198409880	-	-	-	recessive	0.0105504	0.000463867	0.0565255	0.0426337
17669844	7	28812845	CREB5	YES	intron	dominant	0.0084476	0.000464271	0.182397	0.0426337
4861081	4	41042299	APBB2	YES	intron	recessive	0.000297344	0.000465338	0.201179	0.0426337
3127479	1	244338167	-	-	-	dominant	0.00132899	0.000465943	0.434593	0.0426337
2291264	12	26657844	ITPR2	YES	synonymous	dominant	0.00601747	0.000466174	0.0657951	0.0426337
2290105	4	110562987	ENPEP	YES	UTR5	dominant	0.000303306	0.000466817	0.0403718	0.0426337
11917303	3	169114028	MECOM	YES	intron	recessive	0.148456	0.000467363	0.0479722	0.0426337
9381994	6	51619163	PKHD1	YES	missense	recessive	0.306892	0.000467674	0.0945792	0.032738
530051	1	191465337	-	-	-	dominant	0.000425757	0.000470642	0.167227	0.0426337	YES
7060668	23	36619150	-	-	-	dominant	0.000475143	0.000471236	0.14077	0.0426337
7504730	18	15067125	-	-	-	recessive	0.00227762	0.000471478	0.590522	0.0426337
11954003	5	79554339	-	-	-	dominant	0.000856072	0.000471738	0.150753	0.0426337
290334	15	62344567	-	-	-	recessive	0.00221444	0.000471866	0.833392	0.0426337
4742220	9	675419	KANK1	YES	intron	recessive	0.0245506	0.000472047	0.329879	0.0426337
3113494	4	86911448	C4orf36	YES	nearGene-3	recessive	0.00104941	0.000473859	0.481395	0.0426337
884019	10	110739818	RBM20	YES	intron	recessive	0.0060066	0.000474206	0.068852	0.0426337
4514038	9	102529755	-	-	-	dominant	0.213518	0.000474634	0.197342	0.0426337
1439496	18	38775703	-	-	-	dominant	0.000474708	0.000474708	0.0469827	0.0673795
11215126	11	96765768	-	-	-	dominant	0.00236538	0.000474761	0.00925254	0.0426337
2084912	11	96803364	-	-	-	recessive	0.00236538	0.000474761	0.0558042	0.0426337
7128678	11	96795883	-	-	-	dominant	0.00236538	0.000474761	0.0558042	0.0423747
202128	17	51909008	CA10	YES	intron	recessive	0.00198469	0.000475317	0.118389	0.0426337
13152666	4	176594230	-	-	-	recessive	0.000285282	0.000475861	0.181676	0.0426337
6139593	20	4972277	SLC23A2	YES	intron	recessive	0.0133569	0.000475933	0.209495	0.0426337
2728059	3	2580749	CNTN4	YES	intron	recessive	0.00178695	0.000476254	0.102539	0.0673795
1929760	6	40944066	LOC101929555	ncRNA	intron	recessive	0.00120268	0.000476307	0.0988318	0.0426337
1019400	2	207072075	-	-	-	recessive	0.00246034	0.000476531	0.136363	0.039224
6866494	5	27401828	-	-	-	dominant	0.000823961	0.000477001	0.0976838	0.0426337
10910979	1	181683975	CACNA1E	YES	intron	recessive	0.00687716	0.000477374	0.385403	0.0426337
16874120	4	23763849	-	-	-	dominant	0.000477755	0.000477755	0.0630506	0.0426337	YES
11176432	12	66813284	GRIP1	YES	intron	recessive	0.0292304	0.000478383	0.0684376	0.0426337
2640543	3	148714582	AGTR1	YES	intron	dominant	0.000478982	0.000478982	0.0651656	0.0426337
1339821	10	93055150	EXOC6	YES	intron	recessive	0.000664378	0.000480916	0.146837	0.0426337
1332983	9	102708609	-	-	-	dominant	0.000771634	0.000481437	0.123691	0.0426337
2151258	9	102710409	-	-	-	recessive	0.000771634	0.000481437	0.123691	0.0426337
726359	2	50534649	NRXN1	YES	intron	recessive	0.0172684	0.000482408	0.092292	0.0426337
7577459	2	68707629	-	-	-	dominant	0.00316883	0.000482629	0.266282	0.0426337
28597855	23	36839339	-	-	-	dominant	0.00173744	0.000482696	0.018045	0.0673795
16854920	1	204997042	NFASC	YES	intron	dominant	0.000812738	0.000484232	0.445737	0.0426337
1230188	4	98966297	-	-	-	recessive	0.00249121	0.000484388	0.585444	0.0426337
501721	5	178608584	CLK4	YES	intron	recessive	0.000837354	0.000484573	0.0549321	0.0426337
2224916	13	73362027	-	-	-	recessive	0.0182548	0.000487615	0.0545733	0.0426337
7994907	13	102434212	-	-	-	recessive	0.000389594	0.000487705	0.130998	0.0426337	YES
1704628	14	91646402	CATSPERB	YES	intron	dominant	0.00185672	0.00048771	0.0464845	0.0426337
1564986	4	185033903	-	-	-	recessive	0.000454559	0.000487741	0.0383091	0.039224
17771773	6	99138455	-	-	-	recessive	0.000239002	0.000488248	0.050685	0.0426337
317326	17	33834483	ASIC2	YES	intron	recessive	0.000488491	0.000488491	0.0328618	0.0426337
35728055	7	153537567	-	-	-	recessive	0.000870912	0.000489778	0.125191	0.032738
1925383	1	38593331	-	-	-	recessive	0.000602136	0.000489914	0.194069	0.0673795
2219779	3	27991742	-	-	-	dominant	0.00320296	0.000490162	0.0672799	0.0629306
2806465	1	232030548	DISC1	YES	intron	dominant	0.000491038	0.000491038	0.0630236	0.0673795
17586163	4	99353414	ADH1C	YES	nearGene-3	dominant	0.0251222	0.000491048	0.262344	0.0426337
7617320	3	44372337	TCAIM	YES	intron	recessive	0.140688	0.0004918	0.00652441	0.0426337
138547	22	46600051	GRAMD4	YES	intron	dominant	0.0583826	0.000492267	0.019577	0.0426337
1620329	11	132707548	OPCML	YES	intron	dominant	0.000592371	0.000492695	0.0816015	0.0426337
1432677	5	159885453	-	-	-	recessive	0.000661974	0.000492955	0.0432494	0.0827815
10921827	1	195283610	-	-	-	recessive	0.0010003	0.000493017	0.0783786	0.0426337
264729	13	21623771	-	-	-	dominant	0.000387504	0.000494945	0.172064	0.0673795
9504162	6	4599208	-	-	-	recessive	0.0197178	0.000495352	0.16816	0.0426337
2217438	8	131429332	-	-	-	recessive	0.000366099	0.000495965	0.303772	0.0426337
7559325	2	101114109	TBC1D8	YES	intron	dominant	0.000190185	0.000497199	0.268835	0.0426337
4770032	13	20445511	CRYL1	YES	intron	recessive	0.0194529	0.00049726	0.112321	0.0426337
4140809	7	8092376	-	-	-	recessive	0.0133648	0.000498731	0.239062	0.0426337
9556562	13	96324995	HS6ST3	YES	intron	genotype	0.00032381	0.000498802	0.0638046	0.0426337
13415546	2	225130828	-	-	-	dominant	0.000639323	0.000499116	0.184839	0.0673795
17150335	7	20128728	LOC101927668	ncRNA	intron	dominant	0.00978193	0.000499811	0.0551901	0.0426337
12329492	20	16601803	-	-	-	dominant	0.030056	0.000500457	0.100973	0.0426337
11417581	8	102232724	RRM2B	YES	intron	recessive	0.000225162	0.000500636	0.0355147	0.0673795
771895	9	1642530	-	-	-	dominant	0.106443	0.000501818	0.0700748	0.0426337
13331742	16	66020304	LOC101927676	ncRNA	intron	recessive	0.000502145	0.000502145	0.0978392	0.0426337	YES
3753748	1	181746010	CACNA1E	YES	intron	recessive	0.0562003	0.000502689	0.491696	0.0426337
9292290	5	28719269	-	-	-	recessive	0.00507047	0.000503195	0.231958	0.0426337
1913720	3	189857038	TP63	YES	intron	recessive	0.000503472	0.000503472	0.0672467	0.0426337
3793767	10	100355989	SCD	YES	intron	recessive	0.00050387	0.00050387	0.0728267	0.0426337
10784539	12	66471373	GRIP1	YES	intron	dominant	0.000504639	0.000504639	0.043724	0.0426337
7960332	12	66483288	GRIP1	YES	intron	recessive	0.000504639	0.000504639	0.0514073	0.0426337
1976667	15	98693273	IGF1R	YES	intron	dominant	0.0771768	0.000505291	0.258457	0.0426337
7697021	4	135185532	-	-	-	dominant	0.00525354	0.000506406	0.0964236	0.0532181
12990935	2	152614408	FMNL2	YES	intron	recessive	0.00123874	0.000506693	0.1613	0.0426337
12035526	1	240663975	-	-	-	recessive	8.07773e-05	0.000508982	0.457629	0.0426337
17043429	3	5747175	-	-	-	recessive	0.0612192	0.000509551	0.123928	0.0673795
6586872	8	19857725	-	-	-	genotype	0.00052345	0.000510031	0.447791	0.0426337
6610698	23	37825460	-	-	-	dominant	0.000461362	0.000511606	0.321628	0.0673795
4889176	16	80630374	CDYL2	YES	intron	recessive	0.000511902	0.000511902	0.0769984	0.0426337	YES
9944007	14	50988448	TRIM9	YES	intron	dominant	0.000351843	0.000512047	0.0584663	0.0426337
35892901	5	72165267	MAP1B	YES	intron	dominant	0.0017227	0.000515181	0.143458	0.0673795
2861215	2	77819666	LOC101927967	ncRNA	intron	recessive	0.000990567	0.000515848	0.122233	0.0426337	YES
12706761	7	127100892	GRM8	YES	intron	dominant	0.00139813	0.000516047	0.214271	0.0426337
4357160	6	149139830	-	-	-	dominant	0.00145708	0.000516342	0.202567	0.0426337
12596482	16	81469935	CMIP	YES	intron	dominant	0.000516429	0.000516429	0.0168969	0.0426337	YES
726804	10	110826038	RBM20	YES	intron	dominant	0.00196402	0.00051733	0.141084	0.0673795
236463	6	36730383	RAB44	YES	intron	dominant	0.00138812	0.00051771	0.10069	0.0426337
7597742	2	60049087	-	-	-	recessive	0.00051892	0.00051892	0.0729577	0.0426337
4813894	20	9638827	PAK7	YES	intron	dominant	0.0525132	0.000519774	0.0968397	0.0682134
2442075	15	57585808	-	-	-	recessive	0.00330952	0.000519838	0.0939826	0.0426337
2031360	6	18353421	RNF144B	YES	intron	recessive	0.000900274	0.000520521	0.0864415	0.0426337
888198	12	12396569	BORCS5	YES	intron	recessive	0.00168917	0.000521206	0.111767	0.0426337
1728918	2	27412596	-	-	-	recessive	0.00383659	0.000521322	0.245467	0.077344
9358309	6	20196192	MBOAT1	YES	intron	dominant	0.000521644	0.000521644	0.0689518	0.0426337	YES
1921086	5	30840032	-	-	-	recessive	0.000454588	0.000522704	0.20125	0.0426337
12470653	2	153644425	-	-	-	dominant	0.00377042	0.000523137	0.161381	0.0757297
6931077	6	88919316	RNGTT	YES	intron	recessive	0.00178012	0.000523628	0.144848	0.0426337
2040060	13	21546946	MICU2	YES	intron	recessive	0.0274451	0.000523738	0.0419752	0.0426337
7662870	4	177331708	NEIL3	YES	intron	recessive	0.0133712	0.000523984	0.0919581	0.0426337
10816762	9	108892784	IKBKAP	YES	intron	recessive	0.101112	0.000524398	0.236978	0.0426337
721809	3	169556789	MECOM	YES	intron	dominant	0.000524981	0.000524981	0.0333552	0.0393477	YES
17560297	17	50304559	-	-	-	recessive	0.217469	0.000525281	0.0386984	0.0426337
11179698	12	41069887	CNTN1	YES	intron	dominant	0.00167661	0.000526142	0.124935	0.0426337
16855160	2	168233410	STK39	YES	intron	dominant	0.112919	0.000526173	0.0141955	0.0426337
28692707	7	71044243	-	-	-	recessive	0.00750553	0.000526226	0.0784729	0.0426337
2973538	5	73985889	-	-	-	recessive	0.00362576	0.000526686	0.193551	0.0426337
504203	6	32327066	C6orf10	YES	intron	recessive	0.00185698	0.000529108	0.0743826	0.0426337
943308	9	116837334	ASTN2	YES	intron	recessive	0.00103865	0.000529821	0.0535907	0.0426337
9802784	9	116830878	ASTN2	YES	intron	recessive	0.00103865	0.000529821	0.053399	0.0426337
11365607	20	5545064	GPCPD1	YES	UTR5	recessive	0.0249966	0.000530194	0.0537247	0.0426337
2388412	15	93822615	LINC01579	ncRNA	intron	dominant	0.0647161	0.000530592	0.0920226	0.0673795
163955	12	62745613	PPM1H	YES	intron	dominant	0.000530807	0.000530807	0.0304715	0.0491106	YES
886076	17	51762533	CA10	YES	intron	dominant	0.000610634	0.000531659	0.286718	0.0426337
10914802	1	33879648	CSMD2	YES	intron	recessive	0.000934536	0.00053209	0.357032	0.0476887
2917583	11	132674183	OPCML	YES	intron	dominant	0.00345317	0.000532295	0.49312	0.0426337
1076913	22	33496604	LARGE	YES	intron	recessive	0.0951923	0.000532718	0.177592	0.0426337
6663211	1	190979383	-	-	-	dominant	9.96978e-05	0.000533736	0.0637512	0.0426337
17212836	13	38136123	LINC00571	ncRNA	intron	recessive	0.404555	0.000533919	0.213543	0.0426337
12409342	1	208900331	-	-	-	recessive	0.00114585	0.000534026	0.212256	0.0426337
10261991	7	51478318	-	-	-	dominant	0.000535214	0.000535214	0.0630044	0.0426337	YES
868147	9	71629516	-	-	-	recessive	0.000537146	0.000537146	0.0784031	0.0426337	YES
443669	21	39096504	-	-	-	dominant	0.0113666	0.000537909	0.0812483	0.0426337
10494646	1	191046297	-	-	-	recessive	0.00414099	0.000538869	0.436617	0.0426337
7522731	1	191006294	-	-	-	dominant	0.00414099	0.000538869	0.53167	0.0426337
4872285	8	25039282	-	-	-	dominant	0.000539421	0.000539421	0.0769984	0.0426337	YES
717635	5	54911799	-	-	-	recessive	0.000192852	0.00053971	0.229176	0.0426337
8127748	21	39490407	SH3BGR	YES	intron	dominant	0.273172	0.000540384	0.105393	0.0426337
4863381	4	188213737	-	-	-	dominant	0.000884122	0.000540969	0.0987674	0.0817829
1537485	13	82689610	-	-	-	dominant	0.00170725	0.000542783	0.0169736	0.0426337
4386674	4	6463928	PPP2R2C	YES	intron	dominant	0.00257823	0.000544272	0.0790333	0.032738
9539213	13	61544127	-	-	-	genotype	0.00120694	0.000544682	0.317576	0.039224
2834606	21	34727440	LINC00160	ncRNA	intron	recessive	0.000278302	0.000545337	0.102475	0.0426337
9511388	13	19065674	-	-	-	recessive	0.00137837	0.000545594	0.134647	0.0426337
13011737	2	39839482	-	-	-	dominant	0.00116465	0.000546507	0.217157	0.0426337
12376143	9	16308807	-	-	-	dominant	0.000547046	0.000547046	0.165088	0.0426337	YES
10485250	6	69337084	ADGRB3	YES	intron	recessive	0.000634328	0.000547287	0.134159	0.0426337
36068220	7	145198029	-	-	-	dominant	0.00660434	0.000547715	0.121222	0.0426337
1993133	15	32915528	FMN1	YES	intron	genotype	0.00163434	0.000548325	0.0189359	0.0673795
12632243	3	84777496	LINC00971	ncRNA	intron	recessive	0.0201076	0.000548344	0.0248424	0.0426337
9839255	3	84738664	LINC00971	ncRNA	intron	recessive	0.0201076	0.000548344	0.0235351	0.0426337
9316712	13	54324305	-	-	-	dominant	0.0001251	0.000548871	0.103265	0.0426337
17248579	5	14594268	FAM105A	YES	intron	recessive	0.000549222	0.000549222	0.0666854	0.039224
6718911	2	175025603	-	-	-	recessive	0.00206164	0.000549795	0.526142	0.0367312
7548227	1	12609447	DHRS3	YES	intron	recessive	3.02018e-05	0.000549839	0.0294664	0.0426337
10864227	1	216048379	USH2A	YES	intron	dominant	0.0120161	0.00055035	0.16725	0.0426337
2292419	8	55954221	LYN	YES	intron	recessive	0.00055089	0.00055089	0.153149	0.0426337
9312075	4	61277305	-	-	-	dominant	0.0127518	0.000551013	0.0933845	0.0715174
7682766	4	76104120	ART3	YES	intron	dominant	0.0906984	0.000551375	0.0398606	0.0426337
2147639	13	55007814	-	-	-	recessive	0.00128904	0.000551449	0.0243507	0.0426337
6573231	14	58980859	LINC01500	ncRNA	intron	recessive	0.000593713	0.000552697	0.00941655	0.0426337
2529031	7	20281553	-	-	-	dominant	0.00139508	0.000553171	0.716196	0.0426337
38789	7	48891381	-	-	-	dominant	0.00105625	0.000553238	0.120057	0.0775414
8051472	16	87102347	-	-	-	dominant	8.6811e-05	0.000553805	0.101715	0.0426337
6929656	6	133506010	EYA4	YES	intron	recessive	0.001842	0.000554168	0.0471876	0.0426337
4589080	1	22310315	-	-	-	recessive	0.0012863	0.000554272	0.148548	0.0426337
2205088	21	40430572	DSCAM	YES	intron	recessive	0.100695	0.000554397	0.0740606	0.032738
2438077	6	1272001	-	-	-	recessive	0.0149062	0.000555588	0.339138	0.046088
12540951	7	69158905	-	-	-	recessive	0.0012739	0.000556311	0.0888157	0.0682134
11020307	11	93398466	CCDC67	YES	intron	dominant	0.00384978	0.000556531	0.0744183	0.0426337
504371	6	165310563	C6orf118	YES	nearGene-3	dominant	0.0804782	0.000556699	0.0976428	0.0673795
7226689	18	73811488	-	-	-	recessive	0.0173798	0.000557443	0.311885	0.0426337
9991425	4	170254104	LINC01612	ncRNA	intron	recessive	0.00156815	0.000557533	0.0860874	0.0426337
10438003	14	43800119	-	-	-	recessive	0.00156542	0.000557967	0.0863862	0.0426337
1394047	4	149642484	LOC285423	YES	intron	dominant	0.00495554	0.00055823	0.0525174	0.0426337
6660981	1	204059049	-	-	-	dominant	0.0326533	0.000558598	0.0464353	0.040042
4535373	4	32800748	-	-	-	genotype	0.00216428	0.000558699	0.154705	0.0426337
1979771	18	14567391	-	-	-	recessive	0.00113908	0.000559346	0.199045	0.0673795
4273371	3	108400224	MYH15	YES	intron	dominant	0.0240917	0.00055968	0.0863418	0.0426337
6702219	1	203880962	-	-	-	recessive	0.000600116	0.000559848	0.080772	0.0426337
1971764	2	124400240	CNTNAP5	YES	intron	recessive	0.000461899	0.000559952	0.0974547	0.0835709
1009130	6	61054143	-	-	-	recessive	0.351354	0.000560827	0.164922	0.0893608
4766289	12	4792968	-	-	-	dominant	0.00403081	0.000561199	0.099581	0.039224
17236010	15	33396486	RYR3	YES	intron	dominant	0.00339436	0.00056171	0.0295241	0.105362
36034625	15	59544675	-	-	-	recessive	0.0503167	0.000562127	0.0908993	0.0426337
12715075	3	2578770	CNTN4	YES	intron	recessive	0.00154561	0.000562658	0.0542837	0.0426337
6819820	4	10497206	CLNK	YES	intron	recessive	0.000846277	0.000562698	0.149621	0.0426337
4628283	8	134237829	-	-	-	recessive	0.00084027	0.00056284	0.141967	0.0393477
2009112	1	218380187	TGFB2	YES	intron	dominant	0.000424341	0.000563166	0.154884	0.0426337
27903	5	76710347	-	-	-	dominant	0.00077497	0.000563981	0.182172	0.0426337
6086972	20	9647260	PAK7	YES	intron	dominant	0.00940666	0.000564643	0.081377	0.0426337
238064	6	1239705	-	-	-	recessive	0.0274565	0.000566543	0.419703	0.0673795
7540955	1	38997406	AKIRIN1	YES	intron	recessive	0.00246675	0.000567249	0.0795741	0.0426337
7186783	16	6535645	RBFOX1	YES	intron	recessive	0.0134944	0.000567292	0.0855102	0.0426337
10063591	5	169244694	SLIT3	YES	intron	dominant	0.060494	0.000567364	0.121665	0.0340382
9784370	3	142152066	-	-	-	recessive	0.00411349	0.000568609	0.0504165	0.0426337
12790134	11	126680335	KIRREL3	YES	intron	dominant	0.0345391	0.000569842	0.0717023	0.0426337
6809370	3	183860116	PARL	YES	intron	recessive	0.00536691	0.000570126	0.110954	0.0426337
156265	3	38129319	ACAA1	YES	missense	dominant	0.000982001	0.000570444	0.0420315	0.0426337
7932974	11	91831559	-	-	-	recessive	0.000945976	0.000570842	0.104994	0.039224
3788891	23	30305799	NR0B1	YES	intron	dominant	0.000425543	0.000571285	0.108473	0.0673795
17621255	16	77423169	ADAMTS18	YES	intron	dominant	0.00175924	0.000571628	0.0500574	0.0426337
7157401	14	101158987	-	-	-	recessive	0.0326516	0.000571742	0.253009	0.039224
2208309	20	21791123	-	-	-	dominant	0.000340323	0.000571971	0.00797706	0.0393477
9831268	3	59612366	-	-	-	recessive	0.0109485	0.000571985	0.0629227	0.0426337
10817061	9	110626352	-	-	-	dominant	0.160571	0.000572162	0.0898913	0.0426337
2296828	9	328006	DOCK8	YES	intron	dominant	0.173182	0.000572913	0.142335	0.0426337
2038706	13	109179939	MYO16	YES	intron	dominant	0.000393064	0.00057364	0.100972	0.0426337
7690117	4	187682961	-	-	-	dominant	0.000574084	0.000574084	0.0977632	0.0426337
7869592	9	4876304	-	-	-	dominant	0.000574108	0.000574108	0.083095	0.0426337	YES
12331538	4	55131919	-	-	-	recessive	0.00100531	0.000574396	0.170622	0.0426337
17711225	4	55133018	-	-	-	dominant	0.00100531	0.000574396	0.170622	0.0426337
7302680	12	39145893	-	-	-	dominant	0.0218184	0.000575446	0.0797241	0.0426337
1351073	4	19158804	-	-	-	dominant	0.00262666	0.000575458	0.295593	0.0673795
2825248	21	18976186	-	-	-	dominant	0.0015871	0.00057602	0.122975	0.0673795
12422603	12	129180365	TMEM132D	YES	intron	dominant	0.00148741	0.000576869	0.0469492	0.0426337
6714659	2	79706504	-	-	-	recessive	0.00304181	0.0005773	0.0498659	0.0426337
3885529	22	26569396	TPST2	YES	intron	dominant	0.000313187	0.000577425	0.0599842	0.0426337
10507008	12	92222483	-	-	-	dominant	0.339994	0.000577677	0.0276949	0.0426337
6997359	8	14363223	SGCZ	YES	intron	dominant	0.000578307	0.000578307	0.161589	0.0393477
17725320	4	177265976	-	-	-	dominant	0.00116926	0.000578585	0.0299199	0.0426337
6732521	2	45156434	-	-	-	dominant	0.00186314	0.000578678	0.0725134	0.032738
7294671	12	89950918	-	-	-	recessive	0.293786	0.00057893	0.0284599	0.0426337
4620070	5	134186262	-	-	-	recessive	0.00816331	0.000578943	0.30947	0.0682134
6894271	5	134232814	-	-	-	dominant	0.00816331	0.000578943	0.30947	0.0426337
10772668	12	13425196	-	-	-	recessive	0.01362	0.000579068	0.306695	0.0426337
17089590	4	59334414	-	-	-	recessive	0.00115782	0.000579391	0.0176438	0.0426337
9506800	13	22203022	-	-	-	recessive	0.000901533	0.000579776	0.115635	0.0426337
312475	3	53479327	-	-	-	dominant	0.484455	0.00058084	0.117211	0.039224
12083719	1	198305583	NEK7	YES	intron	dominant	0.0180742	0.000580852	0.0434149	0.0673795
12043048	1	195965176	-	-	-	recessive	0.00156987	0.000580955	0.0744561	0.0426337
7655852	4	5057252	STK32B	YES	intron	dominant	0.000248166	0.000581506	0.0847032	0.0673795
2907823	16	6517746	RBFOX1	YES	intron	dominant	0.000906099	0.000581598	0.0762677	0.0426337
436584	23	31032280	-	-	-	dominant	0.00158661	0.00058334	0.303219	0.0426337
11249442	4	69484639	UGT2B4	YES	intron	dominant	0.00032474	0.000585118	0.0215696	0.0426337	YES
35986019	2	152666032	PRPF40A	YES	intron	recessive	0.00536511	0.000585398	0.0729566	0.0715174
203544	20	1215140	-	-	-	recessive	0.00597781	0.000585471	0.185754	0.0426337
12205682	6	19232210	-	-	-	recessive	0.000603079	0.000586404	0.222601	0.0426337	YES
988484	9	28929513	LINGO2	YES	intron	recessive	0.000641986	0.000586516	0.20122	0.0426337
1766593	1	232353081	-	-	-	dominant	0.00100394	0.000587425	0.700294	0.0426337
1442410	8	3235050	CSMD1	YES	intron	recessive	0.0186955	0.000587743	0.083026	0.0426337
975513	6	1447073	-	-	-	recessive	0.0628286	0.000587933	0.202099	0.0369353
6533056	4	103199840	CENPE	YES	nearGene-3	dominant	0.000290467	0.000588094	0.114113	0.0673469
798854	7	40050769	CDK13	YES	intron	dominant	0.000597176	0.000588124	0.343407	0.040042
217309	6	83655730	SNAP91	YES	intron	dominant	0.00482055	0.000589762	0.0937692	0.0426337
13207774	6	68850194	ADGRB3	YES	intron	dominant	0.304734	0.000590124	0.1083	0.0426337
866435	12	125520506	TMEM132B	YES	intron	dominant	0.000314323	0.000590252	0.095654	0.0426337
10832951	11	18620014	SPTY2D1	YES	intron	dominant	0.000590921	0.000590921	0.0768692	0.0639451	YES
10946363	6	20163099	MBOAT1	YES	intron	dominant	0.0079407	0.000590952	0.049842	0.0835709
1793278	11	132639279	OPCML	YES	intron	recessive	0.00168081	0.000591216	0.721049	0.0426337
1537929	13	69077720	-	-	-	recessive	0.000244701	0.000591373	0.173207	0.0426337
2642919	3	27578595	-	-	-	recessive	0.00255734	0.000592096	0.0192434	0.0673795
2642922	3	27577116	-	-	-	recessive	0.00255734	0.000592096	0.0192434	0.0426337
10002817	4	24272866	-	-	-	recessive	0.0579523	0.000595405	0.0955052	0.0426337
4749040	10	25498846	GPR158	YES	intron	dominant	0.000781147	0.00059882	0.0534161	0.0426337
626457	1	56941811	C8B	YES	intron	dominant	3.74044e-05	0.000599193	0.142931	0.0673795
9503317	6	2847342	-	-	-	recessive	0.000698054	0.000599217	0.366856	0.0673795
11698112	20	37955641	-	-	-	recessive	0.144447	0.000599993	0.296542	0.0426337
2749665	6	157384530	ZDHHC14	YES	intron	dominant	0.000354513	0.000600018	0.0343586	0.0426337
6755003	2	12185910	MIR3681HG	ncRNA	intron	recessive	7.16307e-05	0.000600297	0.406864	0.0426337
6127794	20	56574369	-	-	-	dominant	0.000812501	0.000600467	0.0327128	0.0673795
12821039	12	66805427	GRIP1	YES	intron	recessive	0.215559	0.000601395	0.179324	0.0682134
2717434	12	70614767	PTPRB	YES	intron	dominant	0.00050264	0.000601805	0.215021	0.0673795
1039034	9	76212016	PCSK5	YES	intron	recessive	0.00045725	0.000601836	0.191885	0.0426337
6552563	4	182378341	TENM3	YES	intron	dominant	0.00487767	0.00060348	0.024815	0.0426337
4743157	9	98047670	TRIM14	YES	intron	dominant	0.000478285	0.000604168	0.0978091	0.0673795
10405452	19	22347066	-	-	-	recessive	0.00102242	0.000604176	0.12879	0.0426337
9508543	13	29727499	-	-	-	dominant	0.00318499	0.000604482	0.118858	0.0426337
10759006	9	8855603	PTPRD	YES	intron	dominant	0.120997	0.000605177	0.0197251	0.0426337
8091106	18	27383869	-	-	-	recessive	0.21929	0.000605796	0.134342	0.0426337
1843810	12	71973640	TPH2	YES	intron	recessive	0.350696	0.000606833	0.0256069	0.0426337
9879276	3	60967917	FHIT	YES	intron	recessive	0.000391749	0.000606991	0.0848728	0.0426337
12418901	11	5051005	-	-	-	recessive	0.0106916	0.000606999	0.0481426	0.0426337
4140508	6	79649235	SH3BGRL2	YES	intron	recessive	0.0720799	0.00060933	0.0736073	0.032738
3886778	23	87961007	-	-	-	dominant	0.00365338	0.000609449	0.127679	0.0523203
5969411	23	87965675	-	-	-	dominant	0.00365338	0.000609449	0.127679	0.0426337
7513739	1	14405867	KAZN	YES	intron	recessive	0.00133351	0.000611433	0.290523	0.0682134
3820355	1	220878863	HLX	YES	nearGene-3	dominant	0.000612665	0.000612665	0.127143	0.0426337	YES
2225173	9	13435927	-	-	-	dominant	0.000555635	0.000613067	0.114334	0.0673795
9472892	6	46877094	ADGRF5	YES	intron	dominant	0.00124029	0.000613579	0.0826979	0.039224
10984184	9	118705290	LOC102724929	ncRNA	intron	recessive	0.000613764	0.000613764	0.143743	0.0426337	YES
11655027	17	19565093	SLC47A1	YES	intron	recessive	0.0135871	0.000613898	0.282721	0.0426337
6507566	18	44105760	-	-	-	recessive	0.000378782	0.000614087	0.0757908	0.0750693
13051142	21	39445504	SH3BGR	YES	nearGene-3	recessive	0.320369	0.000614133	0.142885	0.0426337
9983435	21	39444705	SH3BGR	YES	nearGene-3	dominant	0.320369	0.000614133	0.139536	0.0426337
7690087	4	121581655	-	-	-	recessive	0.00770496	0.000614561	0.0894783	0.0426337
6757509	2	207470070	-	-	-	recessive	0.000295554	0.000614793	0.19673	0.0426337
17829640	9	9433131	PTPRD	YES	intron	recessive	0.00256454	0.000615068	0.296669	0.0426337
1453497	2	12265987	MIR3681HG	ncRNA	intron	dominant	0.000615266	0.000615266	0.0703186	0.0426337
6664397	1	205082743	TMEM81	YES	nearGene-5	recessive	0.000488842	0.000615874	0.156454	0.0426337
13404970	2	177582525	-	-	-	dominant	0.00288467	0.000615948	0.539933	0.0673795
3213945	2	177538058	AGPS	YES	intron	recessive	0.00288467	0.000615948	0.526791	0.0673795
16840062	1	240450781	FMN2	YES	intron	dominant	0.000617214	0.000617214	0.102995	0.0426337	YES
10239699	7	72252656	CALN1	YES	intron	recessive	0.000529189	0.000618088	0.31906	0.0426337	YES
10950305	7	72287319	CALN1	YES	intron	dominant	0.000529189	0.000618088	0.31906	0.0426337	YES
10516207	4	10649069	CLNK	YES	intron	recessive	0.000620072	0.000620072	0.0742633	0.0426337	YES
7710599	5	27427966	-	-	-	recessive	0.00190594	0.000620623	0.392087	0.0426337
12509835	4	160915270	-	-	-	recessive	0.00179133	0.000620635	0.122582	0.0426337
10782984	1	94622048	LOC105378861	ncRNA	intron	recessive	0.00336551	0.000621271	0.0850585	0.0426337
9673570	16	73143326	C16orf47	YES	intron	recessive	0.00117268	0.000623167	0.169704	0.0426337
6039932	20	10434849	SLX4IP	YES	nearGene-3	recessive	0.0138419	0.000624072	0.277265	0.0673795
11636891	15	75948703	NRG4	YES	intron	dominant	0.00107594	0.000626847	0.138032	0.0426337
13128324	4	183614121	-	-	-	dominant	0.000601113	0.000627232	0.177371	0.0426337
7225897	17	2978582	RAP1GAP2	YES	intron	dominant	0.00062808	0.00062808	0.0769984	0.0426337	YES
7308751	12	52233223	KRT7	YES	UTR5	dominant	0.00041274	0.000630368	0.0214679	0.0426337
9291071	4	5151254	STK32B	YES	intron	dominant	0.000630458	0.000630458	0.0310822	0.0426337	YES
2916520	2	79917917	-	-	-	dominant	0.00173013	0.000631451	0.0234949	0.0393477
219445	4	108434592	-	-	-	recessive	0.0129724	0.000632394	0.239788	0.0426337
2809591	20	11782709	-	-	-	dominant	0.00036198	0.000632459	0.0282867	0.0426337
4436834	17	4866123	MINK1	YES	intron	recessive	0.000434265	0.000633325	0.0493472	0.0426337
720770	5	133701768	-	-	-	recessive	0.000633653	0.000633653	0.122382	0.0426337
1491667	11	91837616	-	-	-	recessive	0.00062011	0.000633739	0.158126	0.0426337
17497014	7	7878654	UMAD1	YES	intron	recessive	0.0627282	0.000633992	0.0398492	0.0426337
1857476	9	80465454	-	-	-	recessive	0.000778165	0.000634747	0.374801	0.0426337
833966	1	191743505	-	-	-	dominant	0.000635338	0.000635338	0.112636	0.0426337	YES
863859	1	191750325	-	-	-	dominant	0.000635338	0.000635338	0.107816	0.0426337	YES
1371404	2	42813437	-	-	-	recessive	0.00165234	0.000635886	0.0973706	0.0426337
28536579	15	95062692	-	-	-	recessive	0.000506836	0.000636985	0.210604	0.0673795
9965360	18	69619031	DOK6	YES	intron	dominant	0.0013068	0.000639641	0.258754	0.0423747
4804228	19	7754594	-	-	-	recessive	0.0351379	0.000639854	0.146245	0.0463705
3094993	7	20182664	MACC1	YES	intron	dominant	0.000405254	0.000640364	0.116128	0.0426337
12433928	14	51546860	FRMD6	YES	intron	dominant	0.000182751	0.000642068	0.131755	0.0673795
11764718	7	94430005	COL1A2	YES	intron	recessive	0.0030481	0.000642511	0.055002	0.0426337
4722574	7	3208851	-	-	-	dominant	0.000644773	0.000644773	0.132965	0.0426337	YES
217297	6	83671204	SNAP91	YES	intron	dominant	0.00520714	0.000645608	0.0937692	0.0715174
1685391	11	109682242	-	-	-	dominant	0.00249366	0.000646988	0.0295922	0.0426337
6934528	6	150741224	PLEKHG1	YES	intron	dominant	0.00116776	0.000647129	0.850217	0.0426337
2874469	13	22415916	-	-	-	dominant	0.000702754	0.0006475	0.179185	0.0426337
11865203	16	81455288	CMIP	YES	intron	dominant	0.000649501	0.000649501	0.102691	0.032738
571325	1	185559015	LINC01350	ncRNA	intron	dominant	0.0321366	0.000649739	0.015334	0.0426337
12528086	6	19303370	-	-	-	recessive	0.000569853	0.000650568	0.518411	0.0426337
7783941	7	97544774	-	-	-	recessive	0.000378598	0.00065266	0.0752491	0.0673795
11687370	2	165462787	-	-	-	dominant	0.000652806	0.000652806	0.0769984	0.0673795	YES
28921123	6	24125884	NRSN1	YES	nearGene-3	recessive	0.000653175	0.000653175	0.0333552	0.0426337	YES
7749592	6	99314864	FAXC	YES	intron	dominant	0.00159007	0.000653178	0.0737581	0.0757297
11620394	13	29141411	MTUS2	YES	intron	dominant	0.0385413	0.000655335	0.0481379	0.0426337
1462770	4	97374873	STPG2-AS1	ncRNA	intron	dominant	0.000655751	0.000655751	0.155332	0.0426337	YES
3819728	6	119186889	MAN1A1	YES	intron	dominant	0.00687412	0.000656164	0.293346	0.0426337
2979710	8	79740207	-	-	-	dominant	0.001295	0.000656952	0.248603	0.0673795
13175590	5	160902554	-	-	-	dominant	0.262904	0.000657168	0.234956	0.0426337
1664454	15	57390435	CGNL1	YES	intron	dominant	0.00101584	0.0006577	0.0597021	0.0673795
2191319	7	8037080	GLCCI1	YES	intron	dominant	0.00036181	0.000658139	0.211889	0.0426337
10149361	14	33814689	-	-	-	recessive	0.0219961	0.000658259	0.0486808	0.0673795
792953	23	68761718	-	-	-	recessive	0.000658509	0.000658509	0.125064	0.0426337	YES
449383	2	40197304	SLC8A1	YES	intron	dominant	0.00532256	0.000658754	0.109245	0.0426337
2179662	1	59747847	FGGY	YES	intron	dominant	0.000659386	0.000659386	0.0455898	0.0426337	YES
665901	1	59754760	FGGY	YES	intron	dominant	0.000659386	0.000659386	0.0769984	0.0426337	YES
8052881	16	84411388	ATP2C2	YES	intron	recessive	0.00809018	0.00065981	0.257418	0.0673795
12412686	10	127833486	-	-	-	recessive	0.0903678	0.000660546	0.255601	0.0426337
411695	3	21370172	-	-	-	dominant	0.000811656	0.000660966	0.0902206	0.0426337
34958320	12	98492019	LOC643770	ncRNA	intron	dominant	0.000588568	0.000661749	0.105847	0.0426337
1695723	8	117234825	-	-	-	dominant	0.176594	0.000662258	0.158037	0.0426337
10520276	4	174262342	FBXO8	YES	intron	dominant	0.000375348	0.000662692	0.0586939	0.0426337
17152191	7	103502670	RELN	YES	intron	dominant	0.000263817	0.000662916	0.133819	0.0426337
6576633	15	26833094	-	-	-	dominant	0.000400956	0.000663471	0.0775302	0.0426337
8077245	17	72380036	-	-	-	recessive	0.000664733	0.000664733	0.133285	0.0673795	YES
2486537	1	244067342	-	-	-	recessive	0.00838542	0.000664954	0.325452	0.0673795
12457692	18	61629473	-	-	-	dominant	0.000356788	0.000666327	0.0404742	0.0426337
17070648	3	64386557	-	-	-	dominant	0.00134669	0.000666481	0.177069	0.0426337
9863896	3	185998979	-	-	-	recessive	0.0109992	0.000667508	0.0667087	0.0426337
9422906	10	125640822	TEX36	YES	intron	dominant	0.0140044	0.000667512	0.228184	0.0426337
17502674	4	165461799	CPE	YES	intron	recessive	0.000818512	0.000668072	0.476986	0.040042
10748972	10	108349226	-	-	-	dominant	0.00199469	0.000669595	0.0649161	0.0673795
11013292	10	23111464	MSRB2	YES	intron	dominant	0.000795479	0.000669909	0.0851813	0.0426337
2858829	6	116447754	-	-	-	recessive	0.000552904	0.000670466	0.118064	0.0426337
2311314	2	57505402	-	-	-	dominant	0.000678745	0.000672433	0.0226753	0.0370815
1626811	14	87268549	-	-	-	dominant	0.00102418	0.000672806	0.0415535	0.0426337
11907843	20	61759516	CDH4	YES	intron	dominant	0.00140007	0.000673102	0.11727	0.0426337
10037896	5	92248467	-	-	-	dominant	0.000177688	0.000674047	0.157861	0.0673795
6565831	18	75881351	-	-	-	recessive	0.0501898	0.000674606	0.472446	0.0426337
3015512	13	86818923	-	-	-	recessive	0.00111282	0.000675085	0.0166118	0.0426337
10790358	11	119966246	-	-	-	dominant	0.000854315	0.000675341	0.0933779	0.0426337
10798983	1	33708541	CSMD2	YES	intron	dominant	0.00326939	0.000675382	0.229082	0.0673795
13178880	5	36365617	-	-	-	recessive	0.00107054	0.000675755	0.0828128	0.0426337
2834922	21	35366372	-	-	-	recessive	0.169644	0.000676311	0.0488335	0.0426337
634899	1	194066818	-	-	-	recessive	0.00561777	0.000678276	0.60301	0.0742297
7164857	15	93349713	-	-	-	recessive	0.00165298	0.000678676	0.158666	0.0523203
13078597	3	6130991	-	-	-	recessive	4.95779e-05	0.000678826	0.117956	0.0426337
8192678	4	23814039	PPARGC1A	YES	missense	recessive	0.000325301	0.000679713	0.0790675	0.0426337
4426200	12	84014030	-	-	-	recessive	0.000766711	0.000681061	0.177426	0.0426337
7304090	12	84028767	-	-	-	recessive	0.000766711	0.000681061	0.177426	0.0426337
11012847	10	22037543	-	-	-	recessive	0.00631029	0.000681415	0.153927	0.0426337
10143294	14	77684324	ALKBH1	YES	intron	dominant	0.00174646	0.000681747	0.362182	0.0426337
2367619	2	33182218	LTBP1	YES	intron	dominant	0.0176691	0.000682291	0.0297029	0.0426337
6585167	10	112666362	VTI1A	YES	intron	dominant	0.000682545	0.000682545	0.0523783	0.0391896
10517791	4	163858168	MARCH1	YES	intron	recessive	0.000683075	0.000683075	0.0769984	0.0426337	YES
6470841	8	130721058	-	-	-	dominant	0.0420384	0.000683147	0.0824651	0.0426337
10141839	14	27786333	-	-	-	recessive	0.000404275	0.000683528	0.0435051	0.0639451
7836225	8	102471238	-	-	-	dominant	0.00123419	0.000683617	0.0586561	0.0426337
6772849	3	128587575	-	-	-	recessive	0.00201708	0.000685028	0.0184428	0.0426337
13219913	6	36863793	PPIL1	YES	intron	dominant	0.000685127	0.000685127	0.0823209	0.0715419	YES
7550778	1	194297784	-	-	-	dominant	0.00609954	0.000686146	0.0130144	0.0426337
34522998	13	63086155	-	-	-	dominant	0.000155662	0.000686391	0.0181434	0.0815004
13293927	9	71630181	-	-	-	recessive	0.000789191	0.000686489	0.499938	0.0426337
582694	23	125950242	-	-	-	dominant	0.00110275	0.000687038	0.504891	0.0426337
17583186	7	10553493	-	-	-	recessive	0.000687762	0.000687762	0.0347475	0.0426337	YES
1843676	11	11071341	-	-	-	recessive	8.43173e-05	0.000687825	0.0656316	0.040042
2819774	1	237725555	RYR2	YES	intron	recessive	0.000689156	0.000689156	0.170897	0.0426337	YES
1416504	9	23073405	-	-	-	recessive	0.00938198	0.000690106	0.0988231	0.0426337
10506049	12	28982247	-	-	-	recessive	0.0477679	0.000690681	0.041837	0.0426337
2991788	10	119526908	RGS10	YES	intron	dominant	0.160306	0.000690958	0.0918693	0.0426337
9818618	3	189470217	-	-	-	recessive	0.000589187	0.000691367	0.110441	0.0426337
13217154	6	122700000	PKIB	YES	intron	dominant	0.0292448	0.000691404	0.099624	0.0426337
4694044	4	70130086	-	-	-	recessive	0.000691562	0.000691562	0.0650303	0.0426337	YES
4277729	4	144288960	-	-	-	dominant	0.00407125	0.000691961	0.0502365	0.0426337
1420998	16	51387478	-	-	-	recessive	0.331684	0.000692423	0.201744	0.0426337
2424400	20	21734169	-	-	-	recessive	0.000763961	0.000693387	0.0284238	0.0426337
10817805	9	115641762	-	-	-	dominant	0.00144025	0.000694592	0.174462	0.0426337
2418376	9	115576573	-	-	-	recessive	0.00144025	0.000694592	0.174462	0.0673795
4707614	6	90372417	-	-	-	recessive	0.0159769	0.000694725	0.128252	0.0426337
7047127	9	635677	KANK1	YES	intron	recessive	0.00691786	0.000695544	0.16187	0.0523203
4686252	3	8286135	LMCD1-AS1	ncRNA	intron	dominant	0.00123433	0.000695618	0.00999934	0.0532181
34959352	15	58485127	LIPC	YES	intron	dominant	0.000695786	0.000695786	0.115216	0.0426337
10739062	9	4502848	SLC1A1	YES	intron	dominant	0.00069775	0.00069775	0.104092	0.0673795
8191993	7	137016816	CHRM2	YES	UTR5	dominant	0.000306527	0.000697757	0.0792998	0.0426337
28481790	14	37731231	TTC6	YES	intron	recessive	0.00128624	0.00069852	0.126671	0.0426337
10282536	7	49636901	-	-	-	recessive	0.0025532	0.000699712	0.13765	0.0426337
1397050	11	56604281	-	-	-	dominant	0.0109887	0.000700226	0.21436	0.0426337
7620857	3	82398631	-	-	-	recessive	0.000754598	0.000700353	0.0992587	0.0426337
4740723	9	351146	DOCK8	YES	intron	genotype	0.000654742	0.000700393	0.184324	0.0642624
1947446	10	54948114	-	-	-	dominant	0.0818335	0.000700694	0.0475001	0.0426337
989681	17	69546352	-	-	-	dominant	0.00529269	0.000700745	0.111458	0.0426337
11086578	20	56902437	-	-	-	dominant	0.000777472	0.000701278	0.0979632	0.0731564
4756787	11	14270831	-	-	-	dominant	0.297661	0.000702406	0.0984495	0.0426337
2885956	2	234398894	-	-	-	dominant	0.000459885	0.000703007	0.14601	0.0426337
36018400	8	19361114	SH2D4A	YES	intron	recessive	0.0317772	0.000703838	0.123145	0.0426337
6708046	2	58338366	-	-	-	dominant	0.00167844	0.000703955	0.223722	0.0426337
3851520	6	7008506	-	-	-	dominant	0.00229195	0.000704736	0.156064	0.063459
6471546	8	95581534	C8orf37-AS1	ncRNA	intron	recessive	0.000912851	0.000705144	0.371434	0.0426337
6740739	2	43628504	-	-	-	dominant	0.000965676	0.000705705	0.290763	0.0426337	YES
1379721	3	55989597	ERC2	YES	intron	recessive	0.00444816	0.000706107	0.0249617	0.0426337
734514	5	118653639	-	-	-	recessive	0.00222086	0.000706137	0.0219754	0.0426337
7588046	2	220480752	-	-	-	dominant	0.0374494	0.00070648	0.117598	0.0426337
12807647	11	63103684	SLC22A24	YES	intron	recessive	0.00458006	0.000707075	0.214808	0.0426337
4141556	7	49275259	-	-	-	dominant	0.00162471	0.000707339	0.229225	0.0673795
2402047	14	91639834	CATSPERB	YES	intron	recessive	0.00160131	0.000708041	0.0464845	0.0673795
9925893	16	6759810	RBFOX1	YES	intron	recessive	0.00593586	0.000709148	0.0621552	0.0426337
16978968	19	13292940	CACNA1A	YES	intron	dominant	0.0171676	0.000709226	0.212882	0.0805969
11032700	11	34440156	CAT	YES	intron	dominant	0.00314974	0.000709646	0.0501521	0.0426337
356054	17	6539924	PITPNM3	YES	intron	recessive	0.00137615	0.000711493	0.250837	0.0426337
11036641	11	5289348	-	-	-	recessive	0.00155808	0.000712032	0.0520502	0.0426337
4822736	22	26549736	TPST2	YES	intron	recessive	0.00018877	0.000712834	0.0329445	0.0426337
34003956	2	123086537	-	-	-	recessive	0.000631659	0.000714269	0.120272	0.039224
1986877	7	36528905	AOAH	YES	intron	recessive	0.000689674	0.00071457	0.232078	0.0673795
627868	2	165443003	-	-	-	dominant	0.0150722	0.00071526	0.220244	0.032738
4585130	22	48464870	-	-	-	recessive	0.0119168	0.000717893	0.0356101	0.0426337
9565115	13	74695432	-	-	-	recessive	0.000220146	0.000717976	0.0567416	0.039224
7134519	12	98752809	ANKS1B	YES	intron	recessive	0.0389963	0.000717997	0.0172045	0.0426337
7403139	15	26850173	-	-	-	recessive	0.000400956	0.000719212	0.108934	0.0426337
17426432	15	75838049	-	-	-	dominant	0.0010517	0.00071936	0.165047	0.0426337
2065412	9	104836459	ABCA1	YES	intron	recessive	0.000902037	0.000719615	0.102661	0.0673795
996148	1	209547702	-	-	-	recessive	0.000844352	0.000719703	0.0588749	0.0673795
8059852	16	73364604	-	-	-	recessive	0.00188502	0.000720221	0.0503688	0.0426337
1036107	9	23677966	-	-	-	recessive	0.0219974	0.000721186	0.202869	0.0426337
11077086	16	6762529	RBFOX1	YES	intron	recessive	0.00601134	0.000721837	0.0252642	0.0423747
10101661	8	11735995	GATA4	YES	intron	recessive	0.000722826	0.000722826	0.0536555	0.0426337
4699559	4	97377985	STPG2-AS1	ncRNA	intron	dominant	0.000655751	0.000724207	0.283857	0.0426337	YES
9974333	21	39499884	SH3BGR	YES	missense	dominant	0.121918	0.000724714	0.0694727	0.0426337
3755863	4	23813899	PPARGC1A	YES	synonymous	recessive	0.000263706	0.000725381	0.0540458	0.0426337
2072443	7	150793288	TMEM176B	YES	missense	recessive	0.000446095	0.000725384	0.0973057	0.0426337
6949410	7	70676553	AUTS2	YES	intron	dominant	0.000725496	0.000725496	0.0536555	0.0426337
2316912	2	235654507	AGAP1	YES	intron	dominant	0.000255751	0.000725631	0.309207	0.0426337
1806291	8	134236391	-	-	-	dominant	0.0188731	0.000725718	0.169433	0.0550071
1388842	4	162161815	FSTL5	YES	intron	recessive	0.00581465	0.00072605	0.148365	0.0426337
4711127	6	10909456	SYCP2L	YES	intron	dominant	0.00378372	0.000727807	0.12936	0.0426337
11249726	5	180558333	CNOT6	YES	intron	recessive	0.000825158	0.000728707	0.493593	0.0426337
11738129	5	180553527	CNOT6	YES	intron	recessive	0.000825158	0.000728707	0.953966	0.0429082
11243358	9	131350282	-	-	-	dominant	0.00044947	0.00073065	0.169204	0.039224
4297024	8	133126337	TG	YES	intron	recessive	0.000731626	0.000731626	0.0449348	0.0426337
11597599	10	101488820	BTRC	YES	intron	dominant	0.00073325	0.00073325	0.0310822	0.0426337
11598911	10	24533290	KIAA1217	YES	intron	recessive	0.000734345	0.000734345	0.0483499	0.0393477
1898491	18	31188165	-	-	-	recessive	0.000386656	0.000734346	0.459574	0.0426337
975772	17	72071669	SOX9-AS1	ncRNA	intron	dominant	0.0138605	0.000735019	0.113843	0.040042
1016405	1	233136626	PCNX2	YES	intron	dominant	0.00756357	0.000735987	0.444237	0.0523203
10943829	6	81690194	-	-	-	dominant	0.0551902	0.000736099	0.389907	0.0426337
917270	7	21277061	-	-	-	recessive	0.0677802	0.000736628	0.131366	0.0426337
597669	1	86049067	COL24A1	YES	intron	dominant	0.000161017	0.000737005	0.440632	0.0393477
4686964	3	188487429	-	-	-	dominant	0.000816348	0.000737327	0.123321	0.0426337
1982363	2	168149108	STK39	YES	intron	dominant	0.00302048	0.000737746	0.0756221	0.0426337
770370	12	89419216	-	-	-	recessive	0.00641337	0.000738196	0.069017	0.0426337
11335992	12	46783307	SLC38A4	YES	intron	dominant	0.00158665	0.000738617	0.314909	0.0673795
6911299	6	96250250	-	-	-	recessive	0.00095036	0.000738778	0.0162944	0.0426337
7104990	11	17576275	OTOG	YES	intron	recessive	0.00467908	0.000739358	0.132728	0.0426337
10740406	10	51988086	PRKG1	YES	intron	dominant	0.00038864	0.000740559	0.226846	0.0426337
538529	13	23202546	SGCG	YES	intron	dominant	0.000478362	0.000741862	0.109128	0.0426337
12024501	1	72028214	NEGR1	YES	intron	dominant	0.0058632	0.000741865	0.183499	0.0426337
10514196	18	75968143	-	-	-	recessive	0.0112353	0.000742326	0.29455	0.0426337
11787924	9	109164976	FRRS1L	YES	intron	recessive	0.000609574	0.00074235	0.082094	0.109869
7198109	16	17980606	-	-	-	recessive	0.185558	0.000742582	0.0549503	0.0673795
12776562	10	95510176	SORBS1	YES	intron	recessive	0.0782321	0.000743673	0.0265017	0.0426337
9367002	6	39291617	-	-	-	recessive	0.000751038	0.000743853	0.137888	0.0426337	YES
7231806	18	67538012	LOC643542	ncRNA	intron	recessive	0.00418324	0.000744123	0.0214629	0.0426337
7928952	11	12054282	-	-	-	recessive	0.00124852	0.000744211	0.0930324	0.0426337
12106838	3	60125094	FHIT	YES	intron	dominant	0.178163	0.000746168	0.052843	0.0426337
12312991	12	83867030	-	-	-	dominant	0.00689461	0.00074667	0.483212	0.0673795
40150	5	119586868	-	-	-	genotype	0.00391902	0.000746754	0.419437	0.0632929
13134528	4	187650731	LOC100506272	ncRNA	intron	dominant	0.000747193	0.000747193	0.0769984	0.0426337	YES
4948972	10	45239692	-	-	-	recessive	0.000571677	0.000749027	0.191266	0.0426337
1376730	16	6073210	RBFOX1	YES	intron	recessive	0.00127811	0.000750845	0.0870119	0.0673795
43141	16	6509061	RBFOX1	YES	intron	dominant	0.00117189	0.00075211	0.0802515	0.0393477
2611269	12	78129896	NAV3	YES	intron	recessive	0.0382101	0.00075229	0.0635563	0.0426337
2112742	5	175190196	-	-	-	dominant	0.0419973	0.000752661	0.136844	0.0673795
11647423	16	27027269	-	-	-	recessive	0.00158785	0.000753854	0.169253	0.0426337
4498868	10	10832970	CELF2	YES	intron	recessive	0.151927	0.000754017	0.105116	0.0426337
899295	8	101402652	-	-	-	dominant	0.041755	0.000754477	0.0469655	0.040042
4788430	16	24781732	TNRC6A	YES	intron	recessive	0.111466	0.000755196	0.193806	0.0426337
12932564	16	16793233	-	-	-	recessive	0.00291477	0.000755622	0.182003	0.0426337
10893614	11	127014992	-	-	-	recessive	0.120141	0.00075691	0.293424	0.0397093
311364	19	46886113	-	-	-	dominant	0.00151277	0.000757822	0.0612408	0.0426337
6924762	6	15816407	-	-	-	recessive	0.21047	0.000757943	0.214146	0.0426337
6862365	5	86903125	-	-	-	genotype	0.0169264	0.000758064	0.311966	0.0673795
7169	1	112912477	SLC16A1	YES	UTR5	recessive	0.00396716	0.000759143	0.0848729	0.0426337
7919849	10	17527491	-	-	-	recessive	0.204572	0.000760428	0.0835267	0.0476887
35879596	19	35007986	GRAMD1A	YES	intron	dominant	0.000837524	0.000760767	0.156771	0.0673795
1366933	23	138003325	-	-	-	dominant	0.00293612	0.000760813	0.0813263	0.0426337
12108785	5	7148114	LOC107986402	ncRNA	intron	recessive	0.00077154	0.000761495	0.0510313	0.0426337
10861553	12	106059036	-	-	-	dominant	0.0222957	0.000761525	0.275805	0.0673795
584324	11	93781071	-	-	-	recessive	0.00106625	0.000763022	0.0899318	0.0426337
1831038	9	32849415	-	-	-	dominant	0.191504	0.000763305	0.450644	0.0426337
6583704	10	80858393	-	-	-	dominant	0.000496074	0.000763894	0.0167831	0.0426337
12323583	14	55772221	-	-	-	dominant	0.00231602	0.000764657	0.258059	0.039224
5931767	23	126900838	-	-	-	genotype	0.000332314	0.000764873	0.671673	0.0426337
11948849	5	19912635	CDH18	YES	intron	dominant	0.000656507	0.000765161	0.0824809	0.0426337
32193	5	145388860	-	-	-	dominant	0.000720843	0.00076626	0.229539	0.0351665
1466956	4	187669449	LOC100506272	ncRNA	intron	dominant	0.010339	0.000766655	0.0473273	0.040042
7632751	3	171863153	-	-	-	recessive	0.0546841	0.000766729	0.106407	0.0673795
12271124	11	26563891	MUC15	YES	intron	recessive	0.000766731	0.000766731	0.0875638	0.032738	YES
12106753	3	186369917	-	-	-	recessive	0.0381591	0.000767245	0.0881049	0.0426337
868767	3	141658488	-	-	-	dominant	0.00217723	0.000767912	0.0301919	0.0423747
4840031	6	99325541	FAXC	YES	intron	recessive	0.00076795	0.00076795	0.128345	0.0426337	YES
7025825	9	89974861	LOC101927847	ncRNA	intron	recessive	0.00012776	0.000768129	0.199604	0.0673795
12428318	13	28522687	-	-	-	recessive	0.0678441	0.000768749	0.122887	0.0673795
2034382	11	131453083	NTM	YES	intron	dominant	0.000661293	0.000768951	0.373012	0.0426337
17475339	7	145526702	-	-	-	recessive	0.0938184	0.000769905	0.654224	0.0426337
7068743	10	25498604	GPR158	YES	intron	dominant	0.000781147	0.000770542	0.0230443	0.0426337
17653235	3	28728189	LINC00693	ncRNA	intron	recessive	0.000853048	0.000770679	0.0559917	0.0673795
7624103	3	6155512	-	-	-	recessive	0.000504823	0.000770944	0.224367	0.0426337
221488	14	79627287	NRXN3	YES	intron	recessive	0.00755166	0.000771872	0.331799	0.0426337
10981686	9	113207703	FKBP15	YES	intron	dominant	0.108435	0.000772483	0.160656	0.0426337
12346816	9	113193273	FKBP15	YES	intron	dominant	0.108435	0.000772483	0.160656	0.0426337
9448419	6	78451281	-	-	-	recessive	0.137643	0.000772621	0.703333	0.0426337
2874638	17	11497688	SHISA6	YES	intron	recessive	0.00131656	0.000773952	0.138984	0.0426337
4626515	7	140204330	-	-	-	dominant	0.000366143	0.000774142	0.191883	0.0426337
16953671	15	46312278	-	-	-	recessive	0.00197653	0.000774807	0.0687332	0.0426337
7031058	9	82641227	-	-	-	dominant	0.000849591	0.000775012	0.104018	0.0426337
142464	17	70028236	-	-	-	dominant	0.00077583	0.00077583	0.0815094	0.0426337
224575	12	51025838	SLC11A2	YES	UTR5	recessive	0.0630731	0.000776846	0.0640716	0.0426337
17578700	1	83762336	LOC101927587	ncRNA	intron	dominant	0.00141962	0.000776902	0.171789	0.0426337
12261126	10	127617172	-	-	-	recessive	0.208059	0.000777769	0.181984	0.0673795
7805376	7	15209256	AGMO	YES	intron	dominant	0.100778	0.000779881	0.0496007	0.0426337
7320857	13	93317125	GPC6	YES	intron	genotype	0.000109711	0.000780502	0.387991	0.0673795
10810016	9	13751380	-	-	-	recessive	0.0499033	0.000780597	0.120895	0.0426337
5769265	22	46930078	TBC1D22A	YES	intron	dominant	0.0538486	0.000780822	0.346239	0.0673795
17423530	4	37657616	RELL1	YES	intron	recessive	0.000781189	0.000781189	0.0680198	0.0426337
1954981	18	73388734	-	-	-	recessive	0.00088822	0.00078166	0.259408	0.0426337
9552162	13	20368085	-	-	-	recessive	0.00169548	0.000782275	0.0326736	0.0673795
4681445	3	148716900	AGTR1	YES	intron	dominant	0.00353715	0.000783197	0.0531203	0.0673795
1869382	2	12208323	MIR3681HG	ncRNA	intron	recessive	0.000184941	0.000783353	0.0611263	0.0426337
2839629	21	43032912	PKNOX1	YES	UTR5	recessive	0.000722668	0.000784366	0.0879541	0.0426337
2926806	12	48880093	-	-	-	recessive	0.035107	0.000785153	0.0632294	0.0426337
9438466	1	204014936	-	-	-	dominant	0.000513091	0.000787497	0.203765	0.0681922
4973334	2	227789363	-	-	-	dominant	0.000619126	0.00078807	0.103091	0.032738
7179547	15	92117388	SLCO3A1	YES	intron	recessive	0.013404	0.000788703	0.286397	0.0426337
7727619	5	134238958	-	-	-	dominant	0.00722522	0.000791069	0.121849	0.0426337
7023227	9	5456550	CD274	YES	intron	dominant	0.22025	0.000791136	0.0430462	0.0673795
9645914	13	110342863	COL4A2	YES	intron	recessive	0.0190528	0.00079161	0.127491	0.062807
6625312	23	68405167	OPHN1	YES	intron	recessive	0.000793647	0.000793647	0.227627	0.0426337	YES
10764369	10	18262225	CACNB2	YES	intron	recessive	0.000571891	0.000793704	0.0200592	0.0426337
10791242	11	132626404	OPCML	YES	intron	dominant	0.214093	0.000794211	0.12037	0.0426337
6766410	3	184056974	HTR3C	YES	missense	recessive	0.0271055	0.000795803	0.091602	0.0673795
7318605	13	23050790	-	-	-	recessive	0.0146049	0.000796493	0.340159	0.0426337
8191992	7	137016561	CHRM2	YES	UTR5	dominant	0.000235451	0.00079677	0.167007	0.0750693
3135439	3	141624811	-	-	-	dominant	0.000797177	0.000797177	0.0742955	0.039224
6056751	20	9611616	PAK7	YES	intron	recessive	0.334511	0.000798284	0.041807	0.0426337
9539117	13	61332118	-	-	-	recessive	0.00194102	0.000798478	0.0245461	0.0426337
11089728	22	35096320	-	-	-	recessive	0.00533547	0.000798568	0.0594121	0.0291464
6580164	5	155517342	-	-	-	dominant	0.000982291	0.000798661	0.0269368	0.0426337
12593988	15	80413485	ARNT2	YES	intron	dominant	0.00079909	0.00079909	0.0514073	0.0426337
13135282	4	162120365	FSTL5	YES	intron	recessive	0.00653222	0.000799467	0.264244	0.0426337
428180	1	8218839	-	-	-	recessive	0.000799488	0.000799488	0.122136	0.0426337	YES
880561	20	11627323	-	-	-	dominant	0.00619973	0.000800042	0.106314	0.0673795
2174128	11	48208190	-	-	-	recessive	0.000515962	0.000801649	0.385944	0.0426337
4763944	12	13205038	EMP1	YES	intron	recessive	0.0123432	0.000803734	0.23649	0.0426337
657367	12	18668531	-	-	-	recessive	0.000803836	0.000803836	0.0769984	0.0426337	YES
2568130	11	20020607	NAV2	YES	intron	dominant	0.00213799	0.000803874	0.107116	0.0426337
368469	3	148676986	-	-	-	recessive	0.00351408	0.000804294	0.0701622	0.032738
12538436	7	51467357	-	-	-	dominant	0.000535214	0.000804865	0.0818166	0.0426337	YES
249729	5	142500298	-	-	-	dominant	0.000805635	0.000805635	0.0692147	0.0426337
2517010	8	17024231	-	-	-	recessive	0.001578	0.000807443	0.191115	0.0426337
7777324	7	49024122	-	-	-	recessive	0.00974339	0.000808054	0.0424948	0.040042
2522310	22	17407829	CECR2	YES	intron	dominant	0.000808117	0.000808117	0.0571599	0.0426337	YES
17441991	10	45241195	-	-	-	dominant	0.00133741	0.000808537	0.0706232	0.0426337
4454147	6	99127998	-	-	-	dominant	0.00244503	0.000809427	0.150799	0.0426337
6985478	8	25922636	EBF2	YES	intron	dominant	0.00172404	0.000809583	0.0772087	0.0426337
4658614	1	242093751	PLD5	YES	intron	dominant	0.00177728	0.000809795	0.311435	0.0426337
7002124	8	16455682	-	-	-	recessive	9.18555e-05	0.000809809	0.300474	0.0426337
13165090	5	181065909	-	-	-	dominant	0.00480797	0.00081027	0.0292179	0.0426337
13265868	8	20085516	-	-	-	recessive	0.00187346	0.000811992	0.492603	0.0673795
848642	2	36555743	FEZ2	YES	missense	dominant	0.00258171	0.000812105	0.0655464	0.0426337
28571746	9	130987480	-	-	-	recessive	0.000278523	0.00081377	0.306941	0.0426337
7645365	3	74060324	-	-	-	dominant	0.000118299	0.00081425	0.303176	0.0426337
4430037	7	135744045	FAM180A	YES	intron	genotype	0.00186628	0.000819383	0.123957	0.0426337
4845791	1	152564308	-	-	-	dominant	0.0015781	0.000821649	0.0866154	0.0673795
4791075	17	66241947	-	-	-	recessive	0.000586809	0.000821755	0.110913	0.0426337
34272883	9	102579658	-	-	-	dominant	0.0780747	0.000823518	0.120895	0.0426337
2725036	8	4714591	CSMD1	YES	intron	recessive	0.000594625	0.000823911	0.0484209	0.101743
4887287	15	86113794	LINC01584	ncRNA	intron	recessive	0.00488087	0.000824572	0.0569179	0.0426337
4978532	9	107653725	-	-	-	dominant	0.00192589	0.000825466	0.13484	0.0426337
1256830	15	89920491	-	-	-	recessive	0.000644753	0.000825944	0.165539	0.0397093
10780951	9	70578621	TRPM3	YES	intron	dominant	0.0079759	0.000828762	0.303072	0.040042
10840394	11	10363582	CAND1.11	ncRNA	intron	genotype	0.0182216	0.000829255	0.0563786	0.0426337
1375998	11	10359228	CAND1.11	ncRNA	intron	genotype	0.0182216	0.000829255	0.0563786	0.0426337
6993696	8	105569056	ZFPM2	YES	intron	dominant	0.00045234	0.00082942	0.00786415	0.0426337
3750035	7	128306120	MGC27345	ncRNA	ncRNA	dominant	0.0183655	0.000830231	0.379159	0.0673795
12232372	15	95645476	-	-	-	dominant	0.00075117	0.000831742	0.345909	0.0426337
1454563	2	220317744	-	-	-	genotype	0.00752245	0.00083182	0.101444	0.0426337
10796836	11	69734459	-	-	-	recessive	0.00339031	0.00083211	0.112829	0.0426337
2570407	7	141955092	MGAM	YES	intron	recessive	0.00341662	0.000832142	0.119429	0.0673795
11770855	7	141928904	CLEC5A	YES	UTR5	recessive	0.00341662	0.000832142	0.114009	0.0673795
1542686	4	42254577	-	-	-	dominant	0.00608186	0.000833493	0.0859452	0.0426337
358064	3	55057491	CACNA2D3	YES	intron	dominant	0.0158047	0.000833719	0.0981896	0.0426337
10857124	4	127613641	-	-	-	recessive	0.000223671	0.000833964	0.058888	0.0426337
1858714	8	17521389	SLC7A2	YES	intron	dominant	0.000665699	0.000834555	0.409073	0.0426337
9463906	6	53361513	-	-	-	dominant	0.00138086	0.000834946	0.394578	0.0426337
2294851	1	210404540	HHAT	YES	missense	recessive	0.00156699	0.000835449	0.100363	0.0426337
10848645	12	2311078	CACNA1C	YES	intron	dominant	0.219818	0.000836539	0.442912	0.0523203
2681599	8	31439770	-	-	-	dominant	0.00174101	0.00083818	0.983358	0.0426337
9400327	6	109842059	-	-	-	recessive	0.000646238	0.000839048	0.0455457	0.0426337
7882893	23	125949800	-	-	-	dominant	0.00321509	0.000841015	0.799439	0.039224
10815126	9	4934926	-	-	-	recessive	0.00475486	0.000841438	0.268793	0.0426337
7036435	9	25618263	-	-	-	dominant	0.000841947	0.000841947	0.0708741	0.0426337
17011399	2	124309399	CNTNAP5	YES	intron	recessive	0.0283049	0.00084213	0.0617653	0.0426337
2289684	18	9619807	PPP4R1-AS1	ncRNA	intron	dominant	0.001549	0.000842572	0.082355	0.0523203
4861981	4	181532260	-	-	-	dominant	0.0230708	0.000842727	0.0528447	0.0426337
10138740	14	53926614	-	-	-	recessive	0.000842852	0.000842852	0.0298759	0.0426337
10852639	16	3999839	ADCY9	YES	intron	recessive	0.00547207	0.000843063	0.145293	0.077344
6798734	3	159072433	IQCJ	YES	intron	recessive	0.000843768	0.000843768	0.0421236	0.0426337
5929877	23	138046648	-	-	-	dominant	0.0041867	0.00084384	0.221848	0.0426337
8094431	18	78200235	-	-	-	dominant	0.000843962	0.000843962	0.08078	0.0426337	YES
1428526	5	7689154	ADCY2	YES	intron	recessive	0.000562134	0.000843991	0.347265	0.0426337
10279662	7	121832895	-	-	-	dominant	0.00140851	0.000844114	0.0877118	0.0673795
7675602	4	109497832	SEC24B	YES	intron	recessive	0.00197416	0.000845888	0.328991	0.0426337
4450012	1	14449054	KAZN	YES	intron	recessive	0.001974	0.000846706	0.175323	0.0867529
11210143	1	73144347	-	-	-	recessive	0.00351128	0.000847457	0.224541	0.0426337
1591421	9	115183148	DEC1	YES	intron	recessive	0.00253042	0.000847668	0.105687	0.0673795
4353199	10	1489581	ADARB2	YES	intron	recessive	0.111721	0.000848121	0.166708	0.0673795
152695	5	58877643	-	-	-	recessive	0.00179569	0.000848475	0.374236	0.0426337
1330239	9	69826475	C9orf135	YES	intron	dominant	0.0106844	0.000849036	0.257298	0.0673795
11686207	2	42090943	-	-	-	dominant	0.00100837	0.000849313	0.176114	0.0476887
1427885	5	126201766	-	-	-	dominant	0.00142335	0.000850586	0.523659	0.0426337
1445338	9	3946361	GLIS3	YES	intron	dominant	0.0776049	0.000852073	0.241385	0.0426337
12029303	1	8578607	RERE	YES	intron	dominant	0.000723395	0.000852792	0.132694	0.0673795
761586	6	110332497	METTL24	YES	intron	dominant	0.000354006	0.000853101	0.493299	0.0426337
4521823	9	102580412	-	-	-	recessive	0.0817839	0.000853121	0.0829075	0.0673795
11167990	5	147412193	DPYSL3	YES	intron	dominant	0.000853743	0.000853743	0.0333552	0.0673795	YES
4244207	5	91129225	ADGRV1	YES	intron	recessive	0.0028557	0.000855651	0.0857127	0.0426337
421446	6	33207006	RING1	YES	nearGene-3	dominant	0.117306	0.000856296	0.22123	0.0426337
2287505	2	207082362	KLF7	YES	intron	recessive	0.0029105	0.000856361	0.286609	0.0426337
2930383	8	3952175	CSMD1	YES	intron	recessive	0.000856879	0.000856879	0.117365	0.0426337
11857195	15	57884315	-	-	-	recessive	0.00019311	0.00085723	0.236905	0.0426337
12099704	12	91990053	LINC01619	ncRNA	intron	recessive	0.0840251	0.000857527	0.0425524	0.0426337
6804249	3	158721606	RARRES1	YES	intron	recessive	0.0873677	0.000857929	0.0457218	0.0426337
3829124	10	126990806	DOCK1	YES	intron	dominant	0.00373792	0.000859367	0.213103	0.0426337
4609650	12	18315972	PIK3C2G	YES	intron	dominant	0.0561806	0.000859433	0.269822	0.0426337
9502688	6	8180944	-	-	-	recessive	0.0150192	0.000860018	0.0586002	0.0426337
17612170	4	52129893	-	-	-	dominant	0.00539939	0.00086003	0.139257	0.0511597
11631023	15	59226289	MYO1E	YES	intron	dominant	0.000754134	0.000860581	0.165752	0.0426337
4971504	2	3395143	TRAPPC12	YES	intron	recessive	0.00042636	0.000861015	0.355665	0.0426337
6974633	7	64840324	ZNF138	YES	intron	recessive	0.00156679	0.000861216	0.0292681	0.0426337
12556206	23	87767567	-	-	-	dominant	0.032932	0.000861818	0.10376	0.0426337
7007639	8	38962845	PLEKHA2	YES	intron	dominant	0.0199587	0.000862142	0.0676366	0.0715174
12765452	10	8507642	-	-	-	dominant	0.000366455	0.000862195	0.0589656	0.0426337
10190539	2	225171440	-	-	-	recessive	0.00254471	0.00086353	0.560518	0.0673795
2365712	12	74364976	-	-	-	dominant	0.000402122	0.000863851	0.0625768	0.0673795
9460664	6	21723390	CASC15	ncRNA	intron	recessive	0.000863851	0.000863851	0.033178	0.0426337	YES
10009611	4	57397700	-	-	-	dominant	0.00216546	0.000864302	0.122807	0.0673795
4238339	15	59493260	FAM81A	YES	intron	dominant	0.0242867	0.000865202	0.0463823	0.0426337
7310134	12	97081320	-	-	-	dominant	0.0649481	0.000865325	0.0475001	0.0673795
6137444	20	21805001	-	-	-	dominant	0.00133713	0.000865853	0.0316879	0.0426337
6137448	20	21810370	-	-	-	recessive	0.00133713	0.000865853	0.0316879	0.0426337
12805779	11	116652346	LOC101929011	ncRNA	intron	recessive	0.000726172	0.000865897	0.0633708	0.0426337
4913301	12	66462887	GRIP1	YES	intron	recessive	0.00175137	0.000865929	0.130278	0.039224
7027169	9	741041	KANK1	YES	intron	recessive	0.000653758	0.00086635	0.116382	0.0426337
9289642	3	142152158	-	-	-	dominant	0.00662118	0.000866599	0.0504165	0.0426337
10501839	11	96060787	MAML2	YES	intron	recessive	0.000822526	0.000866684	0.338389	0.0426337
418173	5	14004924	DNAH5	YES	intron	recessive	0.000157498	0.000866703	0.12141	0.0673795
4659982	1	240566955	GREM2	YES	intron	recessive	0.000740042	0.000866988	0.147787	0.0426337
756862	4	148982646	-	-	-	dominant	0.443781	0.000866991	0.0641064	0.0426337
3775707	4	142412639	INPP4B	YES	intron	recessive	0.0171506	0.000867827	0.122825	0.0426337
11600037	11	82135889	MIR4300HG	ncRNA	intron	recessive	0.0151328	0.000868979	0.0459035	0.0426337
9990809	4	31047430	PCDH7	YES	intron	recessive	0.000869588	0.000869588	0.116361	0.0426337	YES
28653455	4	149021239	-	-	-	recessive	0.454842	0.000869933	0.0984495	0.0426337
12358448	10	81049198	-	-	-	dominant	0.00172079	0.000870026	0.0848746	0.0397093
11535686	1	34741560	-	-	-	recessive	0.00812717	0.00087064	0.408227	0.0426337
9458875	6	163646284	-	-	-	recessive	0.00191747	0.000871801	0.0525819	0.040042
10892827	11	122340282	-	-	-	dominant	0.00173694	0.000872705	0.264177	0.0426337
4923807	15	38901041	-	-	-	recessive	0.00031639	0.000873011	0.179701	0.063459
6981828	8	128991970	-	-	-	recessive	0.0413773	0.000874772	0.0181245	0.0673795
2384054	2	24933904	-	-	-	recessive	0.00310758	0.000875547	0.159787	0.0629306
1419365	10	28008319	-	-	-	recessive	0.00675968	0.000876897	0.017235	0.0426337
470187	6	10484323	-	-	-	recessive	0.0472456	0.000876926	0.111882	0.0426337
7838130	8	98374687	-	-	-	dominant	0.0221576	0.000878097	0.0422723	0.0426337
12394464	23	92878982	-	-	-	recessive	0.082894	0.00088034	0.261682	0.0426337
9990999	4	182902820	DCTD	YES	intron	dominant	0.00142184	0.000880901	0.118376	0.0673795
2219	9	75664950	-	-	-	recessive	0.00195217	0.000881114	0.208384	0.0397093
10881063	12	47185411	PCED1B	YES	intron	recessive	0.000881128	0.000881128	0.107337	0.0426337
28201	12	30825434	-	-	-	dominant	0.00502512	0.000881624	0.10491	0.0426337
34968918	7	67641332	-	-	-	dominant	0.0106914	0.000882011	0.119991	0.0426337
6675319	1	190702110	LOC440704	ncRNA	intron	dominant	0.000387691	0.000882608	0.221984	0.0426337
2551919	2	207565659	CREB1	YES	intron	recessive	0.00134511	0.000882972	0.177706	0.0426337
2709392	2	207589915	CREB1	YES	intron	recessive	0.00134511	0.000882972	0.177706	0.0397093
4866601	5	3675755	-	-	-	dominant	0.00690628	0.000883126	0.171437	0.0426337
1630842	18	56182020	LOC642484	ncRNA	intron	dominant	0.000515871	0.000883322	0.269871	0.104956
193297	1	162480554	-	-	-	dominant	0.000334612	0.000883564	0.112199	0.0673795
9569993	13	58839545	-	-	-	recessive	0.0480164	0.000884369	0.0524713	0.0426337
584010	5	41072474	MROH2B	YES	nearGene-3	dominant	0.00101856	0.000884572	0.13836	0.0426337
2623138	14	84727818	-	-	-	recessive	0.0375802	0.000884843	0.0208673	0.0426337
182745	14	69977117	SMOC1	YES	intron	recessive	0.010104	0.000885606	0.0758869	0.0426337
12491112	3	62661440	CADPS	YES	intron	genotype	0.000588399	0.00088563	0.274868	0.0426337
17060112	5	162142083	GABRG2	YES	intron	dominant	0.00234903	0.000886337	0.20602	0.0673795
12534556	7	14103745	-	-	-	recessive	0.0263891	0.000886443	0.0818166	0.0426337
4772341	13	100909174	NALCN-AS1	ncRNA	intron	dominant	0.00106769	0.000887975	0.316864	0.0673795
2178771	7	147966400	CNTNAP2	YES	intron	dominant	0.00035788	0.000889746	0.214848	0.0476887
10009026	4	5055584	STK32B	YES	intron	dominant	0.0012544	0.00089043	0.108427	0.0426337
7757111	6	22590925	-	-	-	recessive	0.00055819	0.000890623	0.0941669	0.0426337
1428396	5	123295724	-	-	-	recessive	0.0963831	0.000891626	0.0271135	0.0426337
29976	5	52742191	-	-	-	recessive	0.000848665	0.00089387	0.060925	0.0673795
1478838	3	35086554	LOC101928135	ncRNA	intron	recessive	0.00244345	0.000893935	0.18902	0.0426337
1920957	12	115269230	-	-	-	dominant	0.00107889	0.000894272	0.246833	0.0426337
10141971	14	21635439	OR10G2	YES	nearGene-3	recessive	0.000811458	0.000894544	0.0309277	0.0426337
1833507	5	165654924	-	-	-	dominant	0.000666602	0.000894702	0.0459463	0.0673795
7552209	1	95687468	-	-	-	dominant	0.0489805	0.000894847	0.0835348	0.0426337
35300726	13	45675293	-	-	-	recessive	0.00336108	0.000895099	0.0551157	0.0426337
1805212	2	57502802	-	-	-	dominant	0.000678745	0.000895267	0.06177	0.0426337
11701453	21	34966619	RUNX1	YES	intron	recessive	0.0860014	0.000895972	0.104681	0.0426337
9323416	14	62534040	-	-	-	recessive	0.199974	0.000896456	0.0868447	0.0673795
2550904	16	75494613	CHST6	YES	intron	recessive	0.0227599	0.000896786	0.00630824	0.0426337
11186132	10	90335930	-	-	-	dominant	0.00348933	0.000898592	0.0619992	0.0476887
9283781	5	82772287	-	-	-	dominant	0.0037573	0.000899363	0.223158	0.0673795
13156302	5	40605210	-	-	-	recessive	0.00996065	0.000900034	0.0554976	0.0426337
4798168	18	4105490	DLGAP1	YES	intron	recessive	0.0791486	0.000901352	0.0200123	0.0426337
36091790	5	41151178	C6	YES	intron	dominant	0.000711733	0.000901372	0.180843	0.0426337	YES
1015930	7	120649162	KCND2	YES	intron	dominant	0.0238473	0.000901982	0.067325	0.039224
12595669	15	46037348	-	-	-	dominant	0.0168613	0.00090215	0.147131	0.0426337
4554782	10	28459334	-	-	-	recessive	0.0515159	0.000903291	0.090328	0.0714382
41490244	4	188038550	-	-	-	dominant	0.278864	0.000903632	0.0410892	0.0351665
460871	21	18952905	-	-	-	recessive	0.0297696	0.000903848	0.114034	0.0673795
7580046	2	210490648	CPS1	YES	intron	recessive	0.000400987	0.000903883	0.0227632	0.0426337
2875248	13	62928443	-	-	-	recessive	0.000904122	0.000904122	0.0494446	0.0426337	YES
4877558	9	80377379	-	-	-	recessive	0.0120415	0.000904996	0.0965333	0.0426337
1504610	14	57008247	-	-	-	dominant	0.000906379	0.000906379	0.0769984	0.0426337	YES
411612	13	32979233	-	-	-	dominant	0.001264	0.000907662	0.536712	0.0426337
6700978	1	46948761	-	-	-	recessive	0.000916365	0.000910048	0.147275	0.0426337
6629516	23	22906141	PTCHD1-AS	ncRNA	intron	recessive	0.00475113	0.000911124	0.296497	0.0673795
12673465	7	28333128	CREB5	YES	intron	recessive	0.0104558	0.000911637	0.0441557	0.0426337
9971906	12	17540926	-	-	-	dominant	0.00087225	0.00091232	0.136147	0.0426337
11153594	6	116033428	FRK	YES	intron	recessive	0.00066873	0.000912866	0.103357	0.0673795
12202641	6	115993471	FRK	YES	intron	recessive	0.00066873	0.000912866	0.103357	0.0426337
1518400	2	58008251	VRK2	YES	intron	dominant	0.000913029	0.000913029	0.0209931	0.12757
4308118	2	106317673	-	-	-	dominant	0.0128492	0.000913549	0.0341508	0.0426337
6497925	16	26121058	HS3ST4	YES	intron	recessive	0.00228279	0.000914725	0.0587148	0.0426337
511114	8	92502281	-	-	-	dominant	0.00214853	0.000914782	0.0980791	0.0426337
7605757	2	177670475	PDE11A	YES	intron	recessive	0.0023144	0.000914838	0.167165	0.0426337
12830406	12	102733454	-	-	-	dominant	0.000769673	0.000915566	0.0179454	0.0673795
188404	5	74380614	-	-	-	recessive	0.000928869	0.00091566	0.46907	0.0426337
7557231	2	225167505	-	-	-	dominant	0.00334648	0.00091567	0.26274	0.0426337
6008159	22	47357825	-	-	-	dominant	0.000233414	0.000915989	0.0951296	0.0673795
2767390	13	42097288	DGKH	YES	intron	recessive	0.00718374	0.000916978	0.0471059	0.0426337
7335951	13	76015148	-	-	-	recessive	0.00091841	0.00091841	0.0729577	0.0426337
11057458	12	124122639	ZNF664-FAM101A	YES	intron	recessive	0.00738059	0.0009187	0.0532066	0.0426337
3757674	7	97873828	ASNS	YES	nearGene-3	recessive	0.000533671	0.000919843	0.0398089	0.0426337	YES
8078941	17	51287073	UTP18	YES	intron	dominant	0.00210143	0.000920197	0.153341	0.0426337
2112507	19	33860870	-	-	-	recessive	0.000362726	0.000920291	0.377358	0.0426337
1052715	10	122643161	DMBT1	YES	synonymous	recessive	0.0102194	0.000920764	0.114818	0.0426337
5831880	2	67525106	-	-	-	recessive	0.00108089	0.000921321	0.0140548	0.0426337
4698167	4	17081284	-	-	-	dominant	0.00121916	0.000921489	0.121806	0.0426337
7407730	18	67649968	LOC643542	ncRNA	intron	dominant	0.00591948	0.000923585	0.0379679	0.0426337
7913144	10	16943767	CUBN	YES	intron	recessive	0.00580792	0.000924083	0.0549221	0.0673795
248883	12	5101757	-	-	-	genotype	0.00248207	0.000924249	0.117212	0.0426337
9861042	3	158803289	MFSD1	YES	intron	recessive	0.000889522	0.00092553	0.0334755	0.0423747
1892191	10	96240662	BLNK	YES	intron	recessive	0.0207295	0.000926579	0.178226	0.0426337
35846	7	112131988	DOCK4	YES	intron	dominant	0.00401357	0.000926648	0.194019	0.0673795
7575439	2	5540407	-	-	-	dominant	0.0994982	0.000926655	0.109841	0.0523203
2460045	11	94045469	HEPHL1	YES	intron	dominant	0.00169453	0.000928424	0.263341	0.0673795
944472	9	107895445	-	-	-	recessive	0.00502549	0.000928489	0.0514268	0.0673795
1539312	6	158322156	TULP4	YES	intron	recessive	0.000575605	0.000928576	0.870546	0.0426337
290335	15	62343475	MIR6085	ncRNA	nearGene-5	dominant	0.00933384	0.000929171	0.669159	0.0426337
1859061	9	78610175	-	-	-	dominant	0.00209566	0.000929894	0.187941	0.0406176
17121879	11	118209418	JAML	YES	intron	recessive	0.000610663	0.000930669	0.0514221	0.0523203
7787441	7	9676474	-	-	-	recessive	0.000866392	0.000931516	0.0954406	0.0426337
11678574	2	50536123	NRXN1	YES	intron	recessive	0.0332987	0.000931546	0.092292	0.0426337
9821400	3	76936837	ROBO2	YES	intron	recessive	0.0031864	0.000931678	0.0418758	0.0715419
4713668	6	33723019	IP6K3	YES	missense	dominant	0.00685799	0.000932607	0.0479785	0.0426337
6704508	1	34290908	-	-	-	dominant	0.000904047	0.000932784	0.274939	0.0426337
9954726	18	3154548	MYOM1	YES	intron	recessive	0.221912	0.000933372	0.0209072	0.0673795
34657246	10	53124385	-	-	-	recessive	0.00501675	0.000934	0.0942502	0.0426337
10985285	9	121508607	-	-	-	dominant	0.00370506	0.000934804	0.113586	0.0426337
9921605	16	27123666	-	-	-	recessive	0.0120022	0.000936249	0.0523845	0.0426337
6589252	11	111901629	-	-	-	recessive	0.00025129	0.000937083	0.0275561	0.0426337
697259	1	181767053	CACNA1E	YES	intron	recessive	0.00333905	0.000938014	0.376285	0.0426337
790252	6	154213278	OPRM1	YES	intron	recessive	0.00308772	0.000938452	0.0370519	0.0426337
9397697	6	154229719	OPRM1	YES	intron	recessive	0.00308772	0.000938452	0.0370519	0.0673795
1249002	10	28741325	-	-	-	dominant	0.258586	0.000938773	0.152629	0.0426337
2920951	8	79742420	-	-	-	dominant	0.00187378	0.000941086	0.248603	0.0426337
3916916	13	101897418	FGF14	YES	intron	recessive	0.013543	0.000941442	0.045125	0.0426337
2238349	15	92144805	SLCO3A1	YES	intron	recessive	0.000941674	0.000941674	0.170496	0.0426337	YES
6063604	20	51148921	-	-	-	recessive	0.0145726	0.000944356	0.134226	0.0426337
2122210	13	38748204	FREM2	YES	intron	dominant	0.00143891	0.000944558	0.22868	0.0426337
246747	5	157217929	ITK	YES	intron	dominant	0.000946251	0.000946251	0.102691	0.0426337
1702226	10	80742880	-	-	-	dominant	0.0468543	0.000946514	0.106766	0.0426337
35303658	3	56995706	ARHGEF3	YES	intron	dominant	0.00375281	0.000949337	0.179355	0.0426337
17319455	23	151298252	-	-	-	dominant	0.00198902	0.000949565	0.0767872	0.0426337
3774110	3	10864474	SLC6A11	YES	intron	recessive	0.00153055	0.000950968	0.0762243	0.0673795
6416608	16	9660955	-	-	-	dominant	0.00168629	0.000951265	0.145474	0.0426337
2887851	11	122843102	CRTAM	YES	intron	dominant	0.00104002	0.000952453	0.161676	0.0673795
1181841	5	129217013	-	-	-	recessive	0.00125621	0.000953767	0.113637	0.0426337
10764490	10	24715512	ARHGAP21	YES	intron	recessive	0.00365517	0.000955356	0.127324	0.046088
1950747	14	52184111	-	-	-	recessive	0.0133352	0.000955438	0.0314138	0.0397093
10065065	5	159660737	-	-	-	recessive	0.00107908	0.000955828	0.223397	0.0426337
4707510	6	88986509	-	-	-	recessive	0.00115455	0.000956501	0.0877769	0.0426337
9863049	3	137221624	-	-	-	dominant	0.00043945	0.000956687	0.0638492	0.0673795
7255053	19	48005384	ELSPBP1	YES	intron	recessive	0.000957062	0.000957062	0.0455898	0.0426337	YES
2715783	12	46758922	-	-	-	dominant	0.00138739	0.000957515	0.251902	0.0426337
10495555	2	7323120	-	-	-	recessive	0.0025024	0.000958582	0.0853552	0.0426337
9952440	18	78524400	-	-	-	dominant	0.0441511	0.000958954	0.0414082	0.0426337
7737931	5	5259378	ADAMTS16	YES	intron	recessive	0.000959274	0.000959274	0.119307	0.0835709
1206982	2	64597727	-	-	-	recessive	0.00121774	0.00096112	0.0571496	0.0426337
848603	2	36546725	CRIM1	YES	intron	dominant	0.00258171	0.000961707	0.0697288	0.0426337
2119855	1	194048486	-	-	-	recessive	0.000626416	0.000961792	0.0982816	0.0426337
2311460	15	27743337	-	-	-	recessive	0.462246	0.000962382	0.0315762	0.0426337
399943	16	84476094	TLDC1	YES	nearGene-5	recessive	0.0306127	0.000962425	0.0279367	0.0426337
4854651	3	131544647	CPNE4	YES	intron	dominant	0.104221	0.000962778	0.0496805	0.0426337
9396852	6	18339751	RNF144B	YES	intron	dominant	0.00168747	0.000963034	0.0864415	0.0426337
6494897	15	33145958	FMN1	YES	intron	dominant	0.00188698	0.000963378	0.107506	0.0426337
1660788	10	52399004	-	-	-	dominant	0.0032896	0.000963798	0.0533911	0.0426337
11068008	12	116367281	-	-	-	dominant	0.0274484	0.000964483	0.0266474	0.0789498
2324701	3	76931596	ROBO2	YES	intron	recessive	0.0031864	0.000964909	0.0418758	0.0426337
294597	5	163564950	-	-	-	recessive	0.000489023	0.00096615	0.15043	0.0426337
304985	15	69844877	-	-	-	dominant	0.00163184	0.0009685	0.0536378	0.0426337
7036874	9	107877877	-	-	-	dominant	0.00510442	0.000968828	0.0660017	0.0673795
12439352	15	33128594	FMN1	YES	intron	dominant	0.00581449	0.000969048	0.0427936	0.0426337
7182813	15	35653428	DPH6-AS1	ncRNA	intron	recessive	0.000682541	0.000970262	0.0989074	0.0426337
1263612	2	207098573	KLF7	YES	intron	recessive	0.00776645	0.000972082	0.125478	0.0426337
16921768	10	51708049	PRKG1	YES	intron	dominant	0.041608	0.000973402	0.122723	0.0523203
2286252	7	90163866	STEAP1	YES	intron	dominant	0.00710508	0.000977826	0.147688	0.0426337
308589	13	62089730	-	-	-	dominant	0.0026664	0.000978316	0.185224	0.0393477
465237	21	18956895	-	-	-	dominant	0.00472014	0.000978385	0.228835	0.0673795
649395	6	16776095	-	-	-	dominant	0.000978906	0.000978906	0.0909211	0.0426337
692611	11	129727581	-	-	-	recessive	0.000979895	0.000979895	0.146422	0.0426337	YES
1423393	5	41086813	-	-	-	dominant	0.00115735	0.000980245	0.302037	0.0426337
325811	5	41117768	-	-	-	recessive	0.00115735	0.000980245	0.302037	0.0426337
6784343	3	8537604	LMCD1	YES	intron	recessive	0.0399844	0.000980661	0.0877537	0.0426337
7589326	2	131706298	-	-	-	dominant	0.000312297	0.000981036	0.238228	0.0393477
16823380	2	133296740	NCKAP5	YES	intron	dominant	0.463766	0.000981486	0.0613122	0.039224
10102598	8	47178128	-	-	-	recessive	0.0010002	0.000981759	0.31177	0.0426337
9309190	2	50691829	NRXN1	YES	intron	recessive	0.0131658	0.000982007	0.131643	0.0714382
5001528	10	25529586	GPR158	YES	intron	recessive	0.00120109	0.000983069	0.049728	0.0673795
13115988	4	89247731	GPRIN3	YES	UTR5	dominant	0.102254	0.000983433	0.0540684	0.0426337
8076696	17	54478253	-	-	-	dominant	0.0381928	0.000983582	0.049058	0.0426337
1496780	7	78713190	MAGI2	YES	intron	dominant	0.00816591	0.000984093	0.0849037	0.0426337
7602170	2	68339927	LOC102724389	ncRNA	intron	dominant	0.125199	0.000984307	0.0148419	0.0426337
11176379	12	66688653	GRIP1	YES	intron	dominant	0.403525	0.000985559	0.0595692	0.039224
6535612	4	148462878	-	-	-	recessive	0.00280782	0.000985978	0.0216588	0.0426337
17226515	20	13277669	ISM1	YES	intron	dominant	0.00569011	0.000986953	0.148679	0.0426337
10489908	1	61399091	NFIA	YES	intron	recessive	0.00138622	0.000987709	0.0586517	0.032738
2731948	3	21348053	-	-	-	recessive	0.000328414	0.000987978	0.0137605	0.0397093
942319	14	95480491	SYNE3	YES	intron	recessive	0.00312702	0.000988145	0.0626961	0.0426337
4428032	2	71474222	DYSF	YES	intron	recessive	0.0158875	0.000988282	0.0799243	0.0426337
876122	6	6886064	-	-	-	recessive	0.052292	0.000988747	0.161619	0.0426337
17874756	4	117615674	LINC01378	ncRNA	intron	dominant	0.00124188	0.000990154	0.138916	0.0423747
1464054	12	26253148	-	-	-	dominant	0.000991208	0.000991208	0.160876	0.0426337
2655732	1	162393942	-	-	-	recessive	0.00771636	0.000991223	0.070323	0.0426337
1688100	21	19347860	-	-	-	dominant	0.00383265	0.00099183	0.841464	0.0426337
2855687	23	32770450	DMD	YES	intron	dominant	0.00521501	0.000992395	0.0614948	0.0426337
12410914	1	81431703	-	-	-	dominant	0.0129106	0.000992863	0.279951	0.0426337
2974238	19	47613804	GLTSCR1	YES	intron	dominant	0.0352007	0.000993037	0.0525118	0.0426337
652108	1	230176958	GALNT2	YES	intron	recessive	0.00607432	0.000993332	0.111078	0.0426337
415382	20	5929693	-	-	-	recessive	0.000598653	0.000994334	0.200009	0.0629306
10759987	9	118601856	-	-	-	recessive	0.000604401	0.000994676	0.0518726	0.0988534
2009399	3	3032530	CNTN4	YES	intron	dominant	0.039491	0.000994767	0.0598578	0.0426337
9405695	6	4028587	PRPF4B	YES	intron	dominant	0.000731789	0.000994866	0.123143	0.0426337	YES
349588	5	104336166	-	-	-	dominant	0.000735529	0.000995814	0.132905	0.0673795
4688303	3	62657751	CADPS	YES	intron	genotype	0.000325434	0.000996225	0.350887	0.0426337
1904248	3	35075528	LOC101928135	ncRNA	intron	dominant	0.000405357	0.000996346	0.124846	0.040042
12653852	5	121496777	-	-	-	dominant	0.000996839	0.000996839	0.0464585	0.0426337	YES
11081759	18	32337385	GAREM1	YES	intron	dominant	0.0108677	0.00099721	0.0935655	0.0426337
16958116	15	33833640	RYR3	YES	intron	dominant	0.0940045	0.000997302	0.14123	0.0426337
1541178	10	128427276	-	-	-	recessive	0.000998939	0.000997445	0.0382887	0.0426337
4684093	3	11983856	-	-	-	dominant	0.000449043	0.000998226	0.202896	0.0426337
35284008	7	112620094	LOC100996249	ncRNA	intron	dominant	0.000559124	0.000998608	0.0690262	0.0673795
11659061	17	13436182	-	-	-	recessive	0.00288783	0.000998681	0.114445	0.0393477
10157311	1	198272409	NEK7	YES	intron	recessive	0.025877	0.000998717	0.0370575	0.0673795
12059603	1	198260106	NEK7	YES	intron	recessive	0.025877	0.000998717	0.0370575	0.0426337
363039	20	10239848	SNAP25	YES	intron	recessive	0.0105633	0.000999648	0.0943409	0.0426337
3855584	4	172978293	GALNTL6	YES	intron	dominant	0.0172515	0.000399631	0.00487482	0.0426337
10905449	10	8686456	-	-	-	recessive	0.0242101	0.000324543	0.004081	0.0426337
17763421	4	30458124	-	-	-	dominant	0.0873677	0.00057892	0.00433693	0.0426337
