# Supplementary material for: Combining CDKN1A gene expression and genome-wide SNPs in a twin cohort to gain insight into the heritability of individual radiosensitivity
Source: Funct Integr Genomics. 2019 Jan 31;19(4):575–85. doi: 10.1007/s10142-019-00658-3 (PMC6570669; doi:10.1007/s10142-019-00658-3)
Supplement: Supplementary file 2 — (XLS 80 kb) [file 10142_2019_658_MOESM2_ESM.xls]

## Sheet: KEGG_overrepresentation
Novel Integrative approach - 2Gy vs. 0Gy ratio				Standard approach - 2Gy vs. 0Gy ratio
Pathway	P-value			Pathway	P-value
Dilated cardiomyopathy	1.68602e-05			cGMP-PKG signaling pathway	0.0106231
Cholinergic synapse	2.17215e-05			Insulin secretion	0.0230448
Glutamatergic synapse	5.04746e-05			Inflammatory mediator regulation of TRP channels	0.0343014
Estrogen signaling pathway	0.000127509			Vascular smooth muscle contraction	0.0472912
Circadian entrainment	0.000143852
Adrenergic signaling in cardiomyocytes	0.000188246
Morphine addiction	0.000203985
Calcium signaling pathway	0.000332452
Retrograde endocannabinoid signaling	0.00038953
Thyroid hormone synthesis	0.000402409
Platelet activation	0.000466639
cGMP-PKG signaling pathway	0.000469521
Arrhythmogenic right ventricular cardiomyopathy (ARVC)	0.000583321
GABAergic synapse	0.000703349
Oxytocin signaling pathway	0.000715685
Insulin secretion	0.000923197
Mismatch repair	0.000968442
Gap junction	0.00114536
Inflammatory mediator regulation of TRP channels	0.00115119
Vascular smooth muscle contraction	0.0012992
Salivary secretion	0.00171928
Long-term depression	0.00238768
Serotonergic synapse	0.00321094
Hypertrophic cardiomyopathy (HCM)	0.00377535
Dopaminergic synapse	0.0053683
Vasopressin-regulated water reabsorption	0.00592455
Rap1 signaling pathway	0.00682237
Cocaine addiction	0.0100033
Phosphatidylinositol signaling system	0.0115667
Type II diabetes mellitus	0.0126292
Cell adhesion molecules (CAMs)	0.0137037
Purine metabolism	0.0154184
GnRH signaling pathway	0.0182405
Tight junction	0.0186274
Ovarian steroidogenesis	0.0211392
Amoebiasis	0.0212802
Melanogenesis	0.0224329
Glucagon signaling pathway	0.0224329
cAMP signaling pathway	0.0227711
DNA replication	0.0262883
Bile secretion	0.0263552
AMPK signaling pathway	0.0284072
Gastric acid secretion	0.0304032
Biosynthesis of unsaturated fatty acids	0.0391014
Cardiac muscle contraction	0.0412562
Amphetamine addiction	0.044374

## Sheet: GO_overrepresentation
Novel Integrative approach - 2Gy vs. 0Gy ratio				Standard approach - 2Gy vs. 0Gy ratio
Term	P-value			Term	P-value
multicellular organism development	2.65233e-06			detection of calcium ion	0.00106912
axon guidance	5.25882e-06			uronic acid metabolic process	0.00229913
cell part morphogenesis	1.54385e-05			regulation of membrane potential	0.00278697
cellular response to caffeine	0.00012125			sperm capacitation	0.00291451
neuroligin clustering involved in postsynaptic membrane assembly	0.000203854			positive regulation of filopodium assembly	0.0039658
neuron migration	0.000236094			L-asparagine biosynthetic process	0.00450704
locomotory behavior	0.000250954			dihydrolipoamide metabolic process	0.00450704
neuron recognition	0.000256871			homologous chromosome movement towards spindle pole involved in homologous chromosome segregation	0.00450704
anatomical structure morphogenesis	0.000290991			positive regulation of cellular glucuronidation	0.00450704
positive regulation of neuron projection development	0.000324367			acetyl-CoA metabolic process	0.00699586
trans-synaptic signaling	0.000330495			allantois development	0.00899413
positive regulation of neurogenesis	0.000482367			positive regulation of activation of membrane attack complex	0.00899413
heart process	0.000598048			formin-nucleated actin cable assembly	0.00899413
axon development	0.000630344			estrogen catabolic process	0.00899413
cell morphogenesis involved in neuron differentiation	0.000722595			regulation of SA node cell action potential	0.00899413
generation of neurons	0.000903035			left ventricular cardiac muscle tissue morphogenesis	0.00899413
cation transport	0.000989276			TRAM-dependent toll-like receptor 4 signaling pathway	0.00899413
movement of cell or subcellular component	0.0010307			positive regulation of renin secretion into blood stream	0.00899413
glial cell migration	0.001064			diphosphate metabolic process	0.00899413
dendrite morphogenesis	0.0011795			maintenance of synapse structure	0.00899413
regulation of neuron differentiation	0.0011966			positive regulation of calcium-transporting ATPase activity	0.0134614
calcium ion import	0.00126918			motor learning	0.0134614
developmental maturation	0.00128842			lipoate metabolic process	0.0134614
RNA repair	0.00140372			polar body extrusion after meiotic divisions	0.0134614
activation of protein kinase A activity	0.00144859			regulation of AV node cell action potential	0.0134614
regulation of cardiac muscle contraction by regulation of the release of sequestered calcium ion	0.00144859			positive regulation of protein activation cascade	0.0134614
positive regulation of synapse maturation	0.0016388			L-lysine catabolic process to acetyl-CoA via saccharopine	0.0134614
muscle system process	0.00178958			neural fold elevation formation	0.0134614
calcium ion transmembrane import into cytosol	0.00179159			regulation of chromatin assembly	0.0134614
response to alkaloid	0.00190748			aspartate family amino acid metabolic process	0.0134839
positive regulation of multicellular organismal process	0.00193759			cellular response to fatty acid	0.0139465
glutamate receptor signaling pathway	0.00205251			cytokinesis	0.0143162
localization within membrane	0.00210421			regulation of neuron projection development	0.0145335
regulation of cell development	0.00231307			negative regulation of T-helper 2 cell differentiation	0.0179088
regulation of nervous system development	0.00236226			positive regulation of the force of heart contraction	0.0179088
cell morphogenesis	0.00240334			negative regulation of cortisol biosynthetic process	0.0179088
postsynaptic density protein 95 clustering	0.00254933			response to methotrexate	0.0179088
regulation of cell projection organization	0.00276079			asparagine metabolic process	0.0179088
regulation of synaptic transmission, glutamatergic	0.00276718			regulation of atrial cardiac muscle cell action potential	0.0179088
dendrite development	0.00313052			L-lysine catabolic process	0.0179088
positive regulation of protein maturation	0.0031498			negative regulation of aldosterone biosynthetic process	0.0179088
synapse organization	0.00333329			establishment of meiotic spindle localization	0.0179088
positive regulation of cell differentiation	0.00336541			renal response to blood flow involved in circulatory renin-angiotensin regulation of systemic arterial blood pressure	0.0223366
chemotaxis	0.00343466			positive regulation of mucus secretion	0.0223366
muscle tissue development	0.00343763			Purkinje myocyte to ventricular cardiac muscle cell signaling	0.0223366
urogenital system development	0.00343853			negative regulation of glucocorticoid metabolic process	0.0223366
adipose tissue development	0.00349284			negative regulation of hormone biosynthetic process	0.0223366
regulation of membrane potential	0.00368958			chorio-allantoic fusion	0.0223366
nervous system development	0.00372435			regulation of release of sequestered calcium ion into cytosol	0.0245816
negative regulation of sequestering of calcium ion	0.00381462			ATP-dependent chromatin remodeling	0.0254365
C-terminal protein lipidation	0.00384468			positive regulation of T-helper 1 cell differentiation	0.0267447
homophilic cell adhesion via plasma membrane adhesion molecules	0.0039024			cortisol metabolic process	0.0267447
neuron-neuron synaptic transmission	0.0039024			mitochondrial acetyl-CoA biosynthetic process from pyruvate	0.0267447
vocalization behavior	0.00393122			negative regulation of insulin-like growth factor receptor signaling pathway	0.0267447
positive regulation of GTPase activity	0.0039535			regulation of glucocorticoid biosynthetic process	0.0267447
cellular response to glucagon stimulus	0.00409271			regulation of aldosterone metabolic process	0.0267447
positive regulation of high voltage-gated calcium channel activity	0.00410631			chromosome movement towards spindle pole	0.0267447
serotonin biosynthetic process	0.00410631			negative regulation of mononuclear cell migration	0.0267447
apoptotic process involved in luteolysis	0.00410631			cardiac muscle tissue development	0.0275199
membrane depolarization during atrial cardiac muscle cell action potential	0.00410631			lysine catabolic process	0.0305945
oxidative single-stranded DNA demethylation	0.00410631			neuron cellular homeostasis	0.0311333
platelet activation	0.00445213			macrophage activation involved in immune response	0.0311333
hair follicle morphogenesis	0.00483401			pericardium morphogenesis	0.0311333
heparan sulfate proteoglycan biosynthetic process	0.00483401			enteric nervous system development	0.0311333
circulatory system development	0.00484344			muscle tissue development	0.0323979
lipoprotein biosynthetic process	0.0050617			type B pancreatic cell apoptotic process	0.0355025
AV node cell to bundle of His cell signaling	0.00516478			negative regulation of sodium ion transmembrane transporter activity	0.0355025
divalent metal ion transport	0.00535092			cellular response to caffeine	0.0355025
cell development	0.00557984			actin crosslink formation	0.0355025
calcium ion transport into cytosol	0.00559714			actin filament network formation	0.0355025
startle response	0.00586614			cellular amino acid metabolic process	0.038401
morphogenesis of an epithelial fold	0.00586614			embryo development	0.0385491
cell-cell adhesion	0.00600057			mineralocorticoid biosynthetic process	0.0398523
regulation of cation transmembrane transport	0.00610916			substrate-dependent cell migration, cell extension	0.0398523
cell motility	0.0062595			SA node cell to atrial cardiac muscle cell signalling	0.0398523
multicellular organismal movement	0.00632974			neuron remodeling	0.0398523
positive regulation of cell morphogenesis involved in differentiation	0.00639459			response to mechanical stimulus	0.0399499
positive regulation of telomere capping	0.00690568			anatomical structure development	0.0426183
postsynaptic specialization organization	0.00690568			positive regulation of hydrolase activity	0.0426935
multicellular organismal process	0.00697042			circulatory system development	0.0429619
cardiac muscle tissue development	0.00720751			cellular ketone metabolic process	0.0435272
positive regulation of axon extension	0.00723508			inner cell mass cell proliferation	0.0441829
regulation of heart contraction	0.00737653			AV node cell to bundle of His cell signaling	0.0441829
response to organic cyclic compound	0.00743265			cellular response to epinephrine stimulus	0.0441829
regulation of sodium ion transport	0.00757224			negative regulation of sodium ion transport	0.0441829
heparan sulfate proteoglycan metabolic process	0.0078987			regulation of ketone biosynthetic process	0.0441829
radial glia guided migration of Purkinje cell	0.00800876			regulation of acetyl-CoA biosynthetic process from pyruvate	0.0441829
extraocular skeletal muscle development	0.00800876			positive regulation of protein localization to membrane	0.0470791
voluntary musculoskeletal movement	0.00800876			cellular glucuronidation	0.0476512
indolalkylamine biosynthetic process	0.00800876			developmental maturation	0.048041
positive regulation of the force of heart contraction	0.00800876			aldehyde biosynthetic process	0.0484943
atrial septum primum morphogenesis	0.00800876			apoptotic DNA fragmentation	0.0484943
positive regulation of glutamate receptor signaling pathway	0.00800876			positive regulation of DNA-dependent DNA replication	0.0484943
positive regulation of cardioblast differentiation	0.00800876			locomotory exploration behavior	0.0484943
protein localization to juxtaparanode region of axon	0.00800876			response to redox state	0.0484943
presynaptic dense core vesicle exocytosis	0.00800876			positive regulation of fibroblast migration	0.0484943
neuron projection extension	0.00825226			germ cell development	0.0486945
regulation of cell morphogenesis	0.00834459			actin cytoskeleton organization	0.0490714
multicellular organismal homeostasis	0.00855021			negative regulation of protein catabolic process	0.049293
synaptic vesicle cycle	0.00861353
ion transmembrane transport	0.00863528
wound healing	0.00873433
regulation of axonogenesis	0.00877569
cardiac right ventricle morphogenesis	0.00895409
negative regulation of oxidative stress-induced neuron death	0.00895409
synaptic vesicle priming	0.00895409
postsynapse assembly	0.00895409
neuron projection morphogenesis	0.00897326
coagulation	0.009573
hemostasis	0.009573
positive regulation of synapse assembly	0.00961254
positive regulation of leukocyte apoptotic process	0.00981208
chemical synaptic transmission	0.0101203
phosphatidylinositol-mediated signaling	0.0101711
locomotion	0.0104274
sequestering of metal ion	0.0104947
adult behavior	0.0104995
regulation of gliogenesis	0.0106385
regulation of insulin secretion	0.0107959
regulation of cell-substrate adhesion	0.0108243
digestive system development	0.0111856
blood vessel development	0.0112866
response to epinephrine	0.0113205
regulation of T cell apoptotic process	0.0114327
protein localization to synapse	0.0114327
protein-lipid complex subunit organization	0.0114327
positive regulation of cell division	0.0115283
regulation of ion transport	0.0115959
cellular response to hormone stimulus	0.0127646
positive regulation of extracellular matrix disassembly	0.0130177
renin secretion into blood stream	0.0130177
dense core granule exocytosis	0.0130177
ferrous iron import	0.0130177
positive regulation of synaptic vesicle clustering	0.0130177
membrane depolarization during AV node cell action potential	0.0130177
positive regulation of synaptic plasticity	0.0130177
maintenance of animal organ identity	0.0130177
positive regulation of plasminogen activation	0.0130177
multicellular organismal signaling	0.0131521
release of sequestered calcium ion into cytosol by sarcoplasmic reticulum	0.0132159
renal water homeostasis	0.0132159
muscle cell development	0.0139295
response to stimulus involved in regulation of muscle adaptation	0.0140128
glomerular filtration	0.0140128
regulation of NMDA receptor activity	0.0140128
neuron cell-cell adhesion	0.0140128
response to muscle stretch	0.0140128
regulation of small GTPase mediated signal transduction	0.014196
regulation of hormone secretion	0.0145918
positive regulation of cell-matrix adhesion	0.0146159
heterophilic cell-cell adhesion via plasma membrane cell adhesion molecules	0.0146159
regulation of peptide secretion	0.0149999
mismatch repair	0.0151667
regulation of myelination	0.0151667
positive regulation of telomere maintenance via telomerase	0.0151667
regulation of release of sequestered calcium ion into cytosol	0.015189
positive regulation of ion transmembrane transporter activity	0.0165264
neuron projection development	0.0166716
muscle cell cellular homeostasis	0.0170367
atrial cardiac muscle cell to AV node cell signaling	0.0170367
podosome assembly	0.0170367
positive regulation of catalytic activity	0.0171547
regulation of platelet aggregation	0.0189129
angiogenesis	0.0189584
clustering of voltage-gated sodium channels	0.0190449
gastro-intestinal system smooth muscle contraction	0.0190449
positive regulation of fibroblast growth factor receptor signaling pathway	0.0190449
ether lipid metabolic process	0.0190449
regulation of interleukin-1-mediated signaling pathway	0.0190449
synaptic vesicle docking	0.0190449
chromosome movement towards spindle pole	0.0190449
embryonic foregut morphogenesis	0.0190449
muscle organ development	0.0193776
cellular response to organonitrogen compound	0.0194132
inositol phosphate-mediated signaling	0.0195894
autonomic nervous system development	0.0195894
membrane assembly	0.0195894
striated muscle cell differentiation	0.0196331
inorganic cation transmembrane transport	0.019955
GMP metabolic process	0.0203956
glucuronate metabolic process	0.0203956
response to endogenous stimulus	0.0204965
cardiovascular system development	0.0208209
regulation of muscle contraction	0.0212034
intracellular signal transduction	0.0212353
signal release	0.0213349
response to activity	0.0216435
membrane depolarization during action potential	0.0216435
regulation of systemic arterial blood pressure by hormone	0.0220688
response to monoamine	0.0220688
regulation of system process	0.0229416
regulation of biological quality	0.0236658
negative regulation of cartilage development	0.0240912
renal system process involved in regulation of systemic arterial blood pressure	0.0240912
hematopoietic stem cell proliferation	0.0240912
response to fatty acid	0.0244378
positive regulation of telomerase activity	0.0247313
regulation of nucleotide biosynthetic process	0.0247994
cAMP metabolic process	0.0247994
synaptic vesicle localization	0.0255524
positive regulation of growth	0.0258304
cellular response to ammonium ion	0.0258587
vocal learning	0.0260073
neuron cellular homeostasis	0.0260073
cGMP catabolic process	0.0260073
positive regulation of calcineurin-NFAT signaling cascade	0.0260073
protein sulfation	0.0260073
asymmetric stem cell division	0.0260073
skin morphogenesis	0.0260073
Roundabout signaling pathway	0.0260073
sequestering of extracellular ligand from receptor	0.0260073
regulation of hair follicle maturation	0.0260073
renal vesicle formation	0.0260073
positive regulation of ATP biosynthetic process	0.0260073
dermatan sulfate biosynthetic process	0.0260073
cardiocyte differentiation	0.0260823
cellular component organization or biogenesis	0.026601
synapse assembly	0.026707
regulation of stem cell differentiation	0.0275794
telomere maintenance via recombination	0.0275794
negative regulation of embryonic development	0.0281232
negative chemotaxis	0.0281232
cell communication by electrical coupling involved in cardiac conduction	0.0281232
catenin import into nucleus	0.0281232
outflow tract morphogenesis	0.0281497
cardiac septum morphogenesis	0.0281497
regulation of blood circulation	0.0286821
regulation of transmembrane transporter activity	0.0291204
kidney development	0.0293127
signaling	0.0299729
forebrain cell migration	0.0305654
Rho protein signal transduction	0.0305733
Wnt signaling pathway, calcium modulating pathway	0.030615
ventricular cardiac muscle tissue morphogenesis	0.030615
synaptic vesicle transport	0.0306848
cell communication	0.0307333
calcium-mediated signaling	0.0317218
learning	0.0317401
response to amino acid	0.0320424
regulation of systemic arterial blood pressure by circulatory renin-angiotensin	0.0324899
nucleotide-excision repair, DNA gap filling	0.0324899
cell adhesion	0.0325707
regulation of localization	0.0331289
cerebral cortex radial glia guided migration	0.0336034
response to denervation involved in regulation of muscle adaptation	0.0338266
response to muscle inactivity	0.0338266
negative regulation of platelet aggregation	0.0338266
self proteolysis	0.0338266
calcium ion transmembrane transport via high voltage-gated calcium channel	0.0338266
DNA dealkylation involved in DNA repair	0.0338266
observational learning	0.0338266
negative regulation of sodium ion transmembrane transporter activity	0.0338266
adenylate cyclase-inhibiting G-protein coupled glutamate receptor signaling pathway	0.0338266
hair cycle phase	0.0338266
relaxation of smooth muscle	0.0338266
glomerular basement membrane development	0.0338266
determination of dorsal identity	0.0338266
epithelial cell differentiation involved in prostate gland development	0.0338266
prostatic bud formation	0.0338266
neuron maturation	0.0338398
developmental process	0.0339314
post-translational protein modification	0.0339499
regulation of ion homeostasis	0.0342553
regulation of synapse organization	0.0346361
adenylate cyclase-inhibiting G-protein coupled receptor signaling pathway	0.0353004
brain development	0.0354635
positive regulation of muscle tissue development	0.0357773
hormone transport	0.0358116
actin-mediated cell contraction	0.0359315
striated muscle contraction	0.0364653
regulation of homeostatic process	0.0367391
protein palmitoylation	0.0371882
regulation of synapse maturation	0.0372846
lateral motor column neuron migration	0.0374276
intermediate-density lipoprotein particle remodeling	0.037505
cell-cell signaling involved in cell-cell junction organization	0.037505
regulation of high-density lipoprotein particle assembly	0.037505
positive regulation of mitochondrial DNA metabolic process	0.037505
chemotaxis to arachidonic acid	0.037505
negative regulation of epithelial to mesenchymal transition involved in endocardial cushion formation	0.037505
negative regulation of Wnt protein secretion	0.037505
canonical Wnt signaling pathway involved in positive regulation of cardiac outflow tract cell proliferation	0.037505
memory T cell proliferation	0.037505
negative regulation of chondrocyte development	0.037505
L-ornithine import across plasma membrane	0.037505
L-arginine import across plasma membrane	0.037505
L-lysine import across plasma membrane	0.037505
regulation of motor neuron migration	0.037505
positive regulation of activated CD8-positive, alpha-beta T cell apoptotic process	0.037505
negative regulation of creatine transmembrane transporter activity	0.037505
positive regulation of retrograde transport, endosome to Golgi	0.037505
regulation of modification of postsynaptic actin cytoskeleton	0.037505
detection of tumor cell	0.037505
negative regulation of interleukin-1 alpha secretion	0.037505
positive regulation of oligodendrocyte progenitor proliferation	0.037505
positive regulation of lateral motor column neuron migration	0.037505
carbamoyl phosphate biosynthetic process	0.037505
starch catabolic process	0.037505
tRNA demethylation	0.037505
positive regulation of activation-induced cell death of T cells	0.037505
dendrite self-avoidance	0.037505
negative regulation of mast cell proliferation	0.037505
regulation of apoptotic process involved in outflow tract morphogenesis	0.037505
L-asparagine biosynthetic process	0.037505
polynucleotide 5' dephosphorylation	0.037505
regulation of systemic arterial blood pressure by aortic arch baroreceptor feedback	0.037505
negative regulation of lamellipodium morphogenesis	0.037505
NMDA selective glutamate receptor signaling pathway	0.037505
positive regulation of progesterone biosynthetic process	0.037505
negative regulation of endoplasmic reticulum stress-induced neuron intrinsic apoptotic signaling pathway	0.037505
mevalonate transport	0.037505
lead ion transport	0.037505
regulation of amino acid transmembrane transport	0.037505
cysteine transmembrane transport	0.037505
cellular response to ammonia	0.037505
substantia propria of cornea development	0.037505
ectoderm and mesoderm interaction	0.037505
glial cell fate determination	0.037505
dihydrolipoamide metabolic process	0.037505
mitophagy by induced vacuole formation	0.037505
regulation of synaptic plasticity by receptor localization to synapse	0.037505
amino acid transmembrane import	0.037505
inactivation of MAPKK activity	0.037505
gonadal mesoderm development	0.037505
embryonic skeletal limb joint morphogenesis	0.037505
cellular response to cortisol stimulus	0.037505
homologous chromosome movement towards spindle pole involved in homologous chromosome segregation	0.037505
behavioral response to nutrient	0.037505
regulation of brood size	0.037505
O-glycan processing, core 1	0.037505
muscle attachment	0.037505
vascular endothelial growth factor receptor-1 signaling pathway	0.037505
cellular response to nitrite	0.037505
glycine import	0.037505
positive regulation of Schwann cell chemotaxis	0.037505
cardiac muscle thin filament assembly	0.037505
regulation of euchromatin binding	0.037505
olfactory learning	0.037505
positive regulation of chromatin-mediated maintenance of transcription	0.037505
meiotic DNA replication checkpoint	0.037505
positive regulation of glomerular visceral epithelial cell apoptotic process	0.037505
cellular response to ionomycin	0.037505
cellular response to resveratrol	0.037505
lipid tube assembly	0.037505
positive regulation of cellular glucuronidation	0.037505
phytoalexin metabolic process	0.037505
renal inner medulla development	0.037505
renal outer medulla development	0.037505
lateral attachment of mitotic spindle microtubules to kinetochore	0.037505
regulation of epidermal cell division	0.037505
cell-cell adhesion involved in neuronal-glial interactions involved in cerebral cortex radial glia guided migration	0.037505
cerebellum structural organization	0.037505
organic acid transmembrane transport	0.037988
cell growth	0.0380203
cardiac muscle cell development	0.0385762
water homeostasis	0.0385762
telomere organization	0.0398847
glycoprotein biosynthetic process	0.0404883
regulation of chondrocyte differentiation	0.0408608
cerebral cortex cell migration	0.0408608
single organism cell adhesion	0.0413955
positive regulation of lipid metabolic process	0.0414972
nephron development	0.0414972
lymphocyte apoptotic process	0.0415052
metencephalon development	0.0417433
regulation of protein processing	0.0417433
cardiac ventricle development	0.0423294
anatomical structure homeostasis	0.0423678
dermatan sulfate proteoglycan metabolic process	0.042429
midgut development	0.042429
cellular response to forskolin	0.042429
Golgi localization	0.042429
layer formation in cerebral cortex	0.042429
regulation of alkaline phosphatase activity	0.042429
regulation of developmental process	0.0426077
single-organism cellular process	0.0439343
actin filament-based process	0.0439842
columnar/cuboidal epithelial cell differentiation	0.044336
regulation of dendritic spine development	0.044565
regulation of cAMP biosynthetic process	0.0446157
trabecula morphogenesis	0.0446576
syncytium formation by plasma membrane fusion	0.0446576
digestive tract morphogenesis	0.0446576
system process	0.0454587
blood circulation	0.0456294
actin cytoskeleton organization	0.0463543
response to nitrogen compound	0.0467775
regulation of developmental growth	0.0469825
regulation of voltage-gated calcium channel activity	0.0475608
monosaccharide metabolic process	0.0475643
telencephalon development	0.0475643
RNA-dependent DNA biosynthetic process	0.0477563
regulation of cardiac conduction	0.0477563
cardiac muscle tissue growth	0.0477563
positive regulation of phosphatidylinositol 3-kinase signaling	0.0477563
neurotransmitter transport	0.0480826
social behavior	0.0486452
peptide hormone secretion	0.049185
regulation of extent of cell growth	0.0498174
